# Supplementary material for: Long lasting insecticidal bed nets ownership, access and use in a high malaria transmission setting before and after a mass distribution campaign in Uganda
Source: PLoS One. 2018 Jan 18;13(1):e0191191. doi: 10.1371/journal.pone.0191191 (PMC5773208; doi:10.1371/journal.pone.0191191)
Supplement: S3 File — (XLSX) [file pone.0191191.s003.xlsx]

## Sheet: Baseline population
llinuse	subcounty	qn1_hh_lineno	qn2_usualresidentvisitor	qn3_rship_to_member	qn4_sex	qn5_namelivehere	qn6_stayedlastnight	qn7_age	qn8_womanaged1549	qn9_childaged15	urbanperirural	informedconsent	qn102a_monthborn	qn102month	qn102b_yrborn	qn102year	qn103_lastbdage	qn104_attendedsch	qn105_educlevel	qn106_noofyrs	qn107_check105	qn108_readmsg	qn108a_speclang	qn109_religion	qn109a_religion_other	qn110_ethnicity	qn110a_speciethnicity	qn111_malariamsges	qn112a_radio	qn112b_television	qn112c_poster	qn112d_healthworker	qn112e_commevent	qn112f_anywhere	qn201_givenbirth	qn202_sonsordaughters	qn203a_noofson	qn203b_noofdaughter	qn204_livesonodaughter	qn205a_aliveson	qn205b_alivedaughter	qn206_bornbutdied	qn207a_deadboys	qn207b_deadgirls	qn208_sumofchildren	qn209_childrentotal	childrentotalprobe	qn210_birthin6yrs	qn210a_birthin6yrs
1	1	1	1	1	1	1	1	35	0	0
0	1	2	1	2	2	1	1	24	1	0	3		1	1	1	1991	23	1	P		1	1		1		7		1	1	2	2	1	1	1	1	1	2	1	2			2			3	1		1	3
0	1	3	1	3	2	1	1	6	0	1
0	1	4	1	2	1	1	1	5	0	1
0	1	5	1	3	1	1	1	1	0	1
1	1	1	1	1	1	1	1	34	0	0
0	1	2	1	2	2	1	1	22	1	0	3		1	5	1	1994	21	1	O		2			5		14		1	2	2	2	1	1	1	1	1	1	0	2			1	1	0	1	1		1	1
0	1	3	1	3	1	1	1	1	0	1
0	1	4	1	6	2	1	1	65	0	0
0	1	1	1	1	1	1	1	33	0	0
1	1	2	1	2	2	1	1	27	1	0	3		1	11	1	1989	26	1	P		1	2		1		3		1	2	2	2	1	1	1	1	1	1	3	2			2			4	1		1	2
0	1	3	1	3	2	1	1	11	0	1
0	1	4	1	3	1	1	1	9	0	1
0	1	5	1	2	2	1	1	4	0	1
0	1	6	1	3	2	1	1	1	0	1
0	1	1	1	1	2	1	1	40	1	0	3		1	9	1	1976	45	2				1		1		3		1	1	2	2	1	2	1	1	1	2	2	2			2			4	1		1	1
1	1	2	1	3	2	1	1	14	0	1
1	1	3	1	3	2	1	1	9	0	1
0	1	4	1	3	1	1	1	2	0	1
0	1	5	1	3	2	1	1	17	1	0	3		1	5	1	1999	16	1	P		1	2		1		3		1	2	2	2	1	1	1	2										0	1
0	1	1	1	1	1	1	1	45	0	0
1	1	2	1	2	2	1	1	46	1	0	3		1	5	1	1972	45	1	P		1	1		5		3		1	1	2	2	1	1	1	1	1	4	3	2			2			7	1		1	0
0	1	3	1	3	1	1	1	20	0	0
0	1	4	1	3	1	1	1	18	0	0
0	1	5	1	3	1	1	1	16	0	0
0	1	6	1	3	2	1	1	14	0	1
0	1	7	1	3	2	1	1	12	0	1
1	1	8	1	3	2	1	1	10	0	1
0	1	9	1	3	1	1	1	8	0	1
0	1	1	1	2	2	1	1	40	1	0	3		1	10	1	1998	17	1	P		1	2		1		3		1	2	2	2	1	1	1	1	1	0	1	2			2			1	1		1	1
0	1	2	1	1	1	1	1	53	0	0
1	1	3	1	3	2	1	1	18	1	0	3		1	8	1	1976	40	2				1		1		3		1	2	2	2	1	1	1	1	1	2	2	1	1	1	2			6	1		1	0
0	1	4	1	3	1	1	1	13	0	1
0	1	5	1	3	2	1	1	11	0	1
0	1	6	1	3	2	1	1	10	0	1
0	1	7	1	5	2	1	1	1	0	1
1	1	1	1	1	1	1	1	32	0	0
0	1	2	1	2	2	1	1	23	1	0	3		1	6	1	1993	22	1	O		2			1		5		1	1	2	2	1	1	2	1	2			1	0	1	2			1	1		1	1
0	1	4	1	3	2	1	1	2	0	1
1	1	2	1	2	2	1	1	19	1	0	3		1	12	1	1997	18	1	P		1	2		1		3		1	2	2	2	2	1	1	1	1	1	1	2			1	1	0	2	1		1	1
0	1	3	1	3	2	1	1	8	0	1
0	1	4	1	3	1	1	1	5	0	1
0	1	1	1	1	1	1	1	23	0	0
1	1	1	1	1	1	1	1	28	0	0
0	1	2	1	2	2	1	1	25	1	0	3		1	6	1	1991	24	2				1		1		7		1	1	1	2	1	1	1	1	1	3	0	1	3	0	2			3	1		1	2
0	1	3	1	3	1	1	1	8	0	1
0	1	4	1	3	1	1	1	6	0	1
0	1	5	1	3	1	1	1	2	0	1
1	1	1	1	1	1	1	1	60	0	0
0	1	2	1	3	1	1	1	19	0	0
1	1	3	1	2	2	1	1	55	0	0
0	1	4	1	3	1	1	1	20	0	0
0	1	5	1	3	1	1	1	18	0	0
0	1	6	1	3	2	1	1	16	1	0	3		1	5	1	2000	15	1	P		1	2		1		3		1	1	2	2	1	1	1	2										0	1
0	1	7	1	3	1	1	1	14	0	1
0	1	8	1	3	1	1	1	12	0	1
0	1	9	1	3	1	1	1	6	0	1
0	1	1	1	1	1	1	1	40	0	0
1	1	2	1	2	2	1	1	30	1	0
1	1	3	1	3	1	1	1	7	0	1
0	1	4	1	3	1	1	1	5	0	1
0	1	5	1	3	2	1	1	4	0	1
0	1	6	1	3	1	1	1	1	0	1
0	1	7	1	6	1	1	1	70	0	0
1	1	1	1	1	1	1	1	27	0	0
1	1	2	1	2	2	1	1	25	1	0	3		1	12	1	1991	25	1	P		1	2		1		3		1	2	2	2	1	1	1	1	1	1	2	2			2			3	1		1	2
1	1	3	1	3	2	1	1	8	0	1
1	1	4	1	3	1	1	1	5	0	1
1	1	5	1	3	2	1	1	2	0	1
1	1	1	1	1	2	1	1	18	1	0	3		1	3	1	1998	18	1	P		1	3		1		3		1	2	2	1	1	1	1	2										0	1
1	1	1	1	1	1	1	1	40	0	0
1	1	2	1	2	2	1	1	29	1	0	3		1	7	1	1987	29	1	O		2			2		3		1	1	2	1	1	1	1	1	1	1	2	2			2			3	1		1	2
1	1	3	1	3	2	1	1	9	0	1
1	1	4	1	3	2	1	1	5	0	1
1	1	5	1	3	1	1	1	1	0	1
1	1	1	1	1	1	1	1	36	0	0
1	1	2	1	2	2	1	1	32	1	0	3		98		1	1984		1	P		1	1		1		3		1	2	2	2	1	1	1	1	1	3	3	2			1	0	1	7	1		1	2
0	1	3	1	3	2	1	1	14	0	1
0	1	4	1	3	1	1	1	10	0	1
0	1	5	1	3	1	1	1	8	0	1
0	1	6	1	3	2	1	1	6	0	1
0	1	7	1	3	2	1	1	4	0	1
1	1	8	1	3	1	1	1	1	0	1
1	1	1	1	1	2	1	1	56	0	0
1	1	2	1	3	1	1	1	33	0	0
1	1	3	1	3	1	1	1	22	0	0
1	1	4	1	4	2	1	1	19	1	0
1	1	5	1	5	1	1	1	1	0	1
1	1	6	1	5	1	1	1	14	0	1
1	1	9	1	3	2	1	1	11	0	1
1	1	10	1	3	1	1	1	8	0	1
0	1	1	1	1	1	1	1	77	0	0
1	1	2	1	3	1	1	1	27	0	0
1	1	3	1	4	2	1	1	23	1	0	3		1	8	1	1993	27	1	P		1	2		5		3		1	1	2	2	1	1	2	1	1	3	0	2			2			3	1		1	2
1	1	4	1	5	1	1	1	6	0	1
1	1	5	1	5	1	1	1	4	0	1
1	1	6	1	5	2	1	1	2	0	1
1	1	1	1	1	1	1	1	34	0	0
1	1	2	1	2	2	1	1	30	1	0	3		1	7	1	1986	30	1	P		1	3		1		3		1	2	2	2	2	1	2	1	1	2	2	1	1	0	2			5	1		1	3
1	1	3	1	3	1	1	1	12	0	1
1	1	4	1	3	2	1	1	5	0	1
1	1	5	1	3	2	1	1	3	0	1
1	1	6	1	3	1	1	1	0	0	1
1	1	1	1	1	1	1	1	70	0	0
1	1	1	1	1	2	1	1	37	1	0	3		1	8	1	1979	37	2				1		1		3		1	1	2	2	1	1	2	1	1	1	1	2			2			2	1		0
1	1	2	1	3	2	1	1	13	0	1
1	1	3	1	3	1	1	1	10	0	1
1	1	1	1	1	2	1	1	53	0	0
1	1	1	1	1	2	1	1	50	0	0
1	1	2	1	9	2	1	1	60	0	0
1	1	3	1	5	2	1	1	14	0	1
1	1	4	1	5	2	1	1	13	0	1
0	1	5	1	5	1	1	1	10	0	1
1	1	6	1	5	1	1	1	8	0	1
0	1	1	1	1	1	1	1	53	0	0
1	1	2	1	2	2	1	1	47	1	0	3		1	10	1	1969	47	1	P		1	2		5		6		1	1	2	2	1	1	2	1	1	4	1	1	3	1	2			9	1		1	1
1	1	3	1	3	1	1	1	24	0	0
1	1	4	1	4	2	1	1	19	1	0	3		1	12	1	1997	18	1	P		1	3		5		3		1	1	2	2	1	1	2	1	1	1	0	2			2			1	1		1	1
0	1	5	1	3	1	1	1	15	0	0
0	1	6	1	3	1	1	1	13	0	1
1	1	7	1	3	1	1	1	9	0	1
1	1	8	1	3	2	1	1	6	0	1
1	1	9	1	5	1	1	1	0	0	1
0	1	1	1	1	1	1	1	58	0	0
0	1	2	1	2	2	1	1	55	0	0
0	1	3	1	2	2	1	1	45	1	0	3		1	8	1	1971	45	1	P		1	2		1		3		1	1	2	2	1	1	2	1	1	4	0	1	2	2	2			8	1		0
0	1	4	1	3	1	1	1	23	0	0
0	1	5	1	3	1	1	1	21	0	0
0	1	6	1	3	1	1	1	13	0	1
0	1	7	1	3	1	1	1	8	0	1
0	1	8	1	3	1	1	1	13	0	1
0	1	9	1	3	1	1	1	13	0	1
1	1	1	1	1	1	1	1	56	0	0
1	1	2	1	2	2	1	1	55	0	0
1	1	3	1	3	2	1	1	14	0	1
1	1	4	1	3	2	1	1	10	0	1
1	1	5	1	3	2	1	1	3	0	1
1	1	1	1	1	1	1	1	57	0	0
1	1	2	1	2	2	1	1	47	1	0	3		1	2	1	1998	18	1	O		2			1		3		1	1	2	2	1	1	2	1	1	0	1	2			2			1	1		1	1
1	1	3	1	4	2	1	1	18	1	0	3		1	2	1	1967	49	1	P		1	3		1		3		1	1	2	2	1	1	2	1	1	2	0	1	3	2	1	1	1	9	1		1	1
1	1	4	1	3	1	1	1	14	0	1
1	1	5	1	3	1	1	1	4	0	1
1	1	6	1	5	2	1	1	1	0	1
1	1	1	1	1	1	1	1	71	0	0
1	1	2	1	2	2	1	1	55	0	0
1	1	3	1	5	1	1	1	9	0	1
1	1	4	1	5	1	1	1	5	0	1
1	1	1	1	1	2	1	1	69	0	0
1	1	2	1	9	1	1	1	13	0	1
1	1	3	1	9	2	1	1	10	0	1
1	1	4	1	9	1	1	1	9	0	1
1	1	1	1	1	1	1	1	43	0	0
1	1	2	1	2	2	1	1	42	1	0	3		1	7	1	1999	17	1	O		2			1		3		1	1	2	2	1	1	2	2										0	1
1	1	3	1	3	1	1	1	24	0	0
0	1	4	1	3	1	1	1	19	0	0
0	1	5	1	3	2	1	1	21	1	0	3		1	10	1	1974	42	1	P		1	3		1		3		1	1	2	2	1	1	2	1	1	5	2	2			2			7	1		0
0	1	6	1	3	2	1	1	17	1	0	3		1	10	1	1995	21	1	O		2			1		3		1	1	2	2	1	1	2	2										0	1
0	1	7	1	3	1	1	1	15	0	0
1	1	8	1	3	1	1	1	9	0	1
1	1	9	1	3	1	1	1	7	0	1
1	1	1	1	1	2	1	1	88	0	0
1	1	2	1	8	2	1	1	69	0	0
1	1	1	1	1	1	1	1	72	0	0
1	1	2	1	4	2	1	1	52	0	0
1	1	3	1	3	1	1	1	41	0	0
1	1	5	1	4	2	1	1	22	1	0	3		1	6	1	1994	22	1	P		1	2		1		11		1	1	2	2	1	1	2	1	1	1	1	2			2			2	1		1	2
1	1	6	1	5	1	1	1	3	0	1
1	1	7	1	5	2	1	1	0	0	1
1	1	8	1	9	2	1	1	8	0	1
1	1	1	1	1	1	1	1	23	0	0
0	1	2	1	8	1	1	1	21	0	0
1	1	3	1	9	1	1	1	15	0	0
0	1	4	1	9	2	1	1	14	0	1
1	1	5	1	9	1	1	1	10	0	1
1	1	6	1	8	2	1	1	27	1	0
1	1	1	1	1	1	1	1	43	0	0
1	1	2	1	2	2	1	1	43	1	0	3		1	9	1	2001	15	1	P		1	3		1		3		1	1	2	2	2	2	2	2										0	1
1	1	3	1	3	1	1	1	19	0	0
1	1	4	1	3	1	1	1	17	0	0
1	1	5	1	3	2	1	1	15	1	0	3		1	9	1	2001	15	1	P		1	3		1		3		1	1	2	2	2	2	2	2										0	1
1	1	6	1	3	1	1	1	12	0	1
1	1	7	1	3	1	1	1	9	0	1
1	1	8	1	3	1	1	1	7	0	1
1	1	1	1	1	1	1	1	67	0	0
1	1	2	1	2	2	1	1	58	0	0
0	1	3	1	3	1	1	1	32	0	0
1	1	4	1	5	2	1	1	24	1	0	3		1	6	1	2001	15	1	O		2			1		14		1	1	2	2	2	2	2	2										0	1
1	1	5	1	5	1	1	1	16	0	0
1	1	6	1	5	2	1	1	15	1	0	3		1	10	1	1994	24	1	P		1	3		1		3		1	1	2	2	2	2	2	1	1	0	1	1	1	0	2			2	1		1	2
1	1	7	1	5	2	1	1	6	0	1
1	1	8	1	5	2	1	1	1	0	1
0	1	1	1	1	1	1	1	38	0	0
0	1	2	1	2	2	1	1	33	1	0	3		1	12	1	1983	32	2				1		5		3		1	1	2	2	1	1	2	1	1	4	4	2			2			8	1		1	4
1	1	3	1	3	1	1	1	14	0	1
1	1	4	1	3	1	1	1	12	0	1
1	1	5	1	3	2	1	1	10	0	1
1	1	6	1	3	1	1	1	8	0	1
1	1	7	1	3	2	1	1	4	0	1
0	1	8	1	3	1	1	1	4	0	1
0	1	9	1	3	1	1	1	3	0	1
0	1	10	1	3	2	1	1	0	0	1
1	1	1	1	1	1	1	1	51	0	0
1	1	2	1	2	2	1	1	50	0	0
1	1	3	1	3	1	1	1	20	0	0
1	1	4	1	3	2	1	1	18	1	0	3		1	8	1	1998	18	1	O		2			1		3		1	1	2	2	1	1	2	2										0	1
1	1	5	1	3	2	1	1	16	1	0	3		1	6	1	2000	16	1	P		1	3		1		3		1	1	2	2	1	1	2	2										0	1
1	1	6	1	3	1	1	1	13	0	1
1	1	7	1	3	1	1	1	10	0	1
1	1	8	1	3	2	1	1	6	0	1
0	1	1	1	1	1	1	1	54	0	0
1	1	2	1	2	2	1	1	50	0	0
1	1	3	1	3	1	1	1	27	0	0
0	1	4	1	3	1	1	1	21	0	0
0	1	6	1	3	1	1	1	18	0	0
1	1	7	1	3	2	1	1	13	0	1
1	1	1	1	1	1	1	1	37	0	0
0	1	2	1	2	2	1	1	35	1	0	3		1	2	1	1983	33	1	P		1	1		1		3		1	1	2	2	2	2	2	1	1	3	1	2			2			4	1		1	2
1	1	3	1	6	2	1	1	72	0	0
0	1	4	1	8	2	1	1	33	1	0	3		1	5	1	1998	18	1	P		1	3		1		3		2							2										0	1
1	1	5	1	3	2	1	1	18	1	0	3		1	11	1	1981	34	1	P		1	2		1		3		1	1	2	2	1	1	2	1	1	4	3	2			1	0	1	8	1		1	2
1	1	6	1	3	1	1	1	16	0	0
1	1	7	1	3	1	1	1	14	0	1
1	1	8	1	3	2	1	1	11	0	1
0	1	9	1	3	1	1	1	9	0	1
0	1	10	1	3	2	1	1	2	0	1
1	1	11	1	3	1	1	1	6	0	1
0	1	12	1	9	2	1	1	12	0	1
0	1	13	1	9	1	1	1	10	0	1
0	1	14	1	9	1	1	1	3	0	1
0	1	15	1	9	1	1	1	1	0	1
1	1	1	1	1	1	1	1	51	0	0
1	1	2	1	2	2	1	1	20	1	0	3		1	10	1	1996	20	1	P		1	1		5		3		1	1	2	2	2	1	2	1	1	1	1	2			2			2	1		1	2
1	1	3	1	3	1	1	1	4	0	1
1	1	4	1	3	2	1	1	1	0	1
1	1	1	1	1	1	1	1	75	0	0
1	1	2	1	2	2	1	1	66	0	0
1	1	3	1	3	1	1	1	46	0	0
1	1	4	1	4	2	1	1	29	1	0	3		1	2	1	1999	17	1	P		1	3		1		3		1	1	2	2	1	1	2	1	1	1	0	2			2			1	1		1	1
0	1	5	1	5	2	1	1	17	1	0	3		1	12	1	1987	28	1	O		2			2		6		1	1	2	2	2	1	2	1	1	0	2	2			2			2	1		1	2
1	1	6	1	5	2	1	1	7	0	1
1	1	7	1	5	2	1	1	4	0	1
1	1	8	1	5	2	1	1	3	0	1
0	1	9	1	5	1	1	1	0	0	1
1	1	1	1	1	2	1	1	22	1	0	3		1	12	1	1994	21	2				1		1		3		2							1	1	0	1	2			2			1	1		1	1
1	1	2	1	3	2	1	1	2	0	1
1	1	1	1	1	1	1	1	19	0	0
1	1	2	1	2	2	1	1	17	1	0	3		1	2	1	1999	17	1	P		1	2		1		3		2							1	1	0	1	2			2			1	1		0
1	1	3	1	3	2	1	1	0	0	1
1	1	1	1	1	2	1	1	19	1	0	3		1	3	1	1997	19	1	P		1	2		1		3		1	1	2	2	1	2	1	2										0	1
1	1	1	1	1	2	1	1	54	0	0
1	1	2	1	2	1	1	1	44	0	0
1	1	3	1	3	2	1	1	10	0	1
1	1	1	1	1	2	1	1	70	0	0
1	1	2	1	3	1	1	1	49	0	0
1	1	3	1	3	2	1	1	36	1	0	3		1	5	1	2000	16	1	P		1	3		5		3		2							2										0	1
1	1	4	1	5	2	1	1	16	1	0	3		1	8	1	1980	36	1	O		2			1		3		2							1	1	0	2	1	0	1	1	2	3	3	1		0
1	1	5	1	5	2	1	1	10	0	1
1	1	1	1	1	1	1	1	28	0	0
1	1	2	1	2	2	1	1	24	1	0	3		1	10	1	1992	24	1	P		1	1		1		3		2							1	1	2	1	2			2			3	1		1	2
1	1	3	1	3	1	1	1	8	0	1
1	1	4	1	3	1	1	1	4	0	1
1	1	5	1	3	2	1	1	0	0	1
1	1	2	1	2	2	1	1	24	1	0	3		1	12	1	1992	24	1	P		1	2		1		3		1	1	2	2	1	2	2	1	1	3	0	2			1	1	1	3	1		1	3
1	1	3	1	3	1	1	1	6	0	1
1	1	4	1	3	1	1	1	3	0	1
1	1	5	1	3	1	1	1	1	0	1
1	1	1	1	1	1	1	1	34	0	0
1	1	2	1	2	2	1	1	30	1	0	3		1	12	1	1986	30	1	O		2			1		3		1	1	1	2	1	2	1	1	1	1	5	1	1	0	1	1	1	6	1		1	2
0	1	3	1	3	2	1	1	12	0	1
0	1	4	1	3	2	1	1	11	0	1
0	1	5	1	3	2	1	1	8	0	1
0	1	6	1	3	2	1	1	6	0	1
0	1	7	1	3	1	1	1	2	0	1
1	1	8	1	3	2	1	1	0	0	1
1	1	1	1	1	1	1	1	54	0	0
1	1	2	1	2	2	1	1	25	1	0	3		1	7	1	1991	25	1	P		1	1		1		3		2							1	1	0	2	2			2			2	1		1	2
1	1	3	1	3	2	1	1	1	0	1
1	1	4	1	3	2	1	1	2	0	1
1	1	1	1	1	2	1	1	43	1	0	3		1	9	1	1996	20	1	P		1	2		5		3		2							1	1	1	0	2			2			1	1		0
1	1	2	1	3	2	1	1	0	0	1
1	1	3	1	3	1	1	1	22	0	0
1	1	4	1	3	2	1	1	20	1	0	3		1	7	1	1972	43	1	P		1	1		1		3		2							1	1	3	5	1	1	1	1	0	1	9	1		1	1
1	1	6	1	3	2	1	1	11	0	1
1	1	7	1	5	1	1	1	12	0	1
1	1	8	1	3	2	1	1	8	0	1
1	1	9	1	3	2	1	1	6	0	1
1	1	10	1	3	1	1	1	1	0	1
1	1	1	1	1	1	1	1	67	0	0
1	1	1	1	1	1	1	1	94	0	0
1	1	2	1	2	2	1	1	89	0	0
1	1	3	1	3	2	1	1	73	0	0
1	1	2	1	2	2	1	1	26	1	0	3		1	5	1	1989	26	1	O		2			1		3		1	1	2	2	1	1	2	1	2			1	0	1	2			1	1		1	1
1	1	4	1	3	1	1	1	12	0	1
1	1	5	1	3	2	1	1	9	0	1
1	1	6	1	3	2	1	1	1	0	1
0	1	7	2	4	2	1	1	28	1	0	3		1	5	1	1989	26	1	O		2			1		3		1	1	2	2	1	1	2	1	2			1	0	1	2			1	1		1	1
1	1	1	1	1	1	1	1	37	0	0
1	1	2	1	2	2	1	1	36	1	0
1	1	3	1	3	1	1	1	17	0	0
1	1	4	1	3	1	1	1	11	0	1
1	1	5	1	3	2	1	1	9	0	1
1	1	6	1	3	2	1	1	7	0	1
1	1	7	1	3	2	1	1	4	0	1
0	1	8	1	3	2	1	1	3	0	1
1	1	1	1	1	2	1	1	31	1	0	3		1	5	1	1954	31	1	P		1	1		1		3		1	2	2	2	2	2	2	1	1	1	2	1	1	2	1	1	0	7	1		1	3
1	1	2	1	6	2	1	1	60	0	0
1	1	4	1	3	1	1	1	4	0	1
1	1	5	1	3	2	1	1	2	0	1
1	1	1	1	1	1	1	1	44	0	0
1	1	2	1	2	2	1	1	40	1	0	3		1	5	1	1976	46	1	P		1	1		1		3		1	1	2	2	1	1	1	1	1	1	2	1	2	1	1	2	1	8	1		1	1
1	1	3	1	3	2	1	1	12	0	1
1	1	4	1	3	1	1	1	7	0	1
1	1	5	1	3	2	1	1	6	0	1
1	1	1	1	1	1	1	1	30	0	0
1	1	2	1	2	2	1	1	30	1	0	3		1	8	1	1986	30	2				1		1		3		1	1	2	1	1	2	2	1	1	2	1	2			2			3	1		1	1
1	1	3	1	3	1	1	1	10	0	1
1	1	4	1	3	2	1	1	7	0	1
1	1	5	1	3	1	1	1	5	0	1
1	1	6	1	5	1	1	1	0	0	1
1	1	7	1	5	1	1	1	0	0	1
1	1	8	1	9	1	1	1	20	0	0
1	1	9	1	4	2	1	1	20	1	0	3		1	8	1	1996	20	1	P		1	3		1		3		1	1	2	1	2	1	1	1	1	2	0	2			2			2	1		1	2
1	1	1	1	1	2	1	1	36	1	0	3		1	10	1	1981	35	1	P		1	3		1		3		1	1	2	2	2	1	1	1	1	1	3	1	1	0	2			5	1		1	1
1	1	2	1	3	1	1	1	17	0	0
1	1	3	1	3	2	1	1	14	0	1
1	1	4	1	3	2	1	1	12	0	1
1	1	5	1	3	2	1	1	6	0	1
0	1	1	1	1	1	1	1	32	0	0
1	1	2	1	9	2	1	1	78	0	0
0	1	3	1	9	2	1	1	70	0	0
1	1	4	1	3	2	1	1	10	0	1
1	1	5	1	3	2	1	1	8	0	1
0	1	6	1	3	1	1	1	6	0	1
1	1	7	1	3	1	1	1	4	0	1
1	1	1	1	1	1	1	1	54	0	0
1	1	2	1	2	2	1	1	46	1	0	3		1	9	1	1970	46	1	P		1	1		2		3		1	1	2	1	1	1	1	1	1	3	2	2			1	2	0	5	1		1	1
1	1	3	1	3	2	1	1	23	1	0	3		1	5	1	1993	23	1	P		1	2		2		3		1	1	2	1	2	2	2	1	1	1	1	2			2			1	1		1	1
1	1	4	1	3	2	1	1	21	1	0	3		1	2	1	1997	21	1	P		1	3		2		3		2							2										0	2
1	1	5	1	3	1	1	1	16	0	0
1	1	6	1	3	1	1	1	9	0	1
1	1	7	1	3	1	1	1	6	0	1
1	1	8	1	5	2	1	1	1	0	1
1	1	1	1	1	1	1	1	43	0	0
1	1	2	1	2	2	1	1	30	1	0	1		1	7	1	2000	15	1	P		1	3		1		3		1	1	1	1	1	1	1	2										0	1
1	1	3	1	3	2	1	1	15	1	0	3		1	10	1	1986	30	1	P		1	1		1		3		1	1	2	2	1	1	1	1	1	2	4	1	1	0	2			7	1		1	2
1	1	4	1	3	1	1	1	13	0	1
1	1	5	1	3	2	1	1	11	0	1
1	1	6	1	3	2	1	1	11	0	1
1	1	7	1	3	1	1	1	3	0	1
1	1	8	1	3	2	1	1	1	0	1
0	1	1	1	1	1	1	1	44	0	0
1	1	3	1	3	2	1	1	16	1	0	3		1	5	1	2000	20	1	P		1	3		1		3		2							2										0	1
1	1	4	1	3	1	1	1	14	0	1
1	1	5	1	3	1	1	1	10	0	1
1	1	6	1	3	1	1	1	8	0	1
1	1	7	1	3	2	1	1	6	0	1
1	1	8	1	3	2	1	1	3	0	1
1	1	1	1	1	1	1	1	43	0	0
1	1	2	1	2	2	1	1	30	1	0	3		1	5	1	1984	32	1	P		1	2		1		3		1	1	2	2	1	1	1	1	1	3	1	1	0	1	2			5	1		1	1
0	1	3	1	3	2	1	1	13	0	1
0	1	4	1	3	1	1	1	10	0	1
0	1	5	1	3	2	1	1	9	0	1
1	1	6	1	3	1	1	1	5	0	1
1	1	7	1	3	1	1	1	5	0	1
0	1	1	1	1	1	1	1	54	0	0
0	1	2	1	10	2	1	1	48	1	0	3		1	4	1	1968	48	1	P		1	1		5		3		2							1	1	1	2	1	2	4	1	1	1	9	1		0
0	1	3	1	3	2	1	1	19	1	0	3		1	11	1	1996	19	1	P		1	3		1		3		1	1	2	2	2	1	1	1	1	1	0	2			2			1	1		1	1
0	1	4	1	3	1	1	1	15	0	0
0	1	5	1	3	2	1	1	12	0	1
0	1	6	1	3	1	1	1	4	0	1
0	1	7	1	3	1	1	1	1	0	1
0	1	1	1	1	1	1	1	27	0	0
0	1	2	1	2	2	1	1	35	1	0	3		1	7	1	1981	35	2				1		1		3		1	2	2	2	1	2	2	1	2			1	1	3	2			4	1		1	0
0	1	1	1	1	1	1	1	51	0	0
0	1	2	1	2	2	1	1	48	1	0	3		1	7	1	1968	48	2				1		1		3		2							1	1	1	2	2			1	0	1	4	1		1	1
0	1	3	1	3	2	1	1	13	0	1
0	1	4	1	3	1	1	1	10	0	1
0	1	5	1	3	1	1	1	3	0	1
1	1	1	1	1	1	1	1	47	0	0
1	1	2	1	2	2	1	1	40	1	0
1	1	3	1	3	2	1	1	6	0	1
0	1	4	1	9	2	1	1	13	0	1
0	1	5	1	3	1	1	1	15	0	0
1	1	1	1	1	2	1	1	45	1	0	3		1	9	1	1971	45	1	O		2			1		3		1	1	2	1	1	1	1	1	1	3	3	1	2	0	2			8	1		0
1	1	2	1	1	2	1	1	14	0	1
1	1	3	1	9	1	1	1	13	0	1
1	1	4	1	3	2	1	1	13	0	1
0	1	5	1	3	2	1	1	8	0	1
0	1	6	2	9	1	1	1	5	0	1
0	1	7	1	5	1	1	1	1	0	1
0	1	8	1	5	2	1	1	1	0	1
0	1	9	1	4	2	1	1	21	1	0	3		1	7	1	1995	21	1	O		2			1		3		1	1	2	2	1	1	1	1	1	1	0	2			2			1	1		1	1
0	1	10	1	4	2	1	1	20	1	0	3		1	7	1	1995	21	1	O		2			1		3		1	1	2	2	1	1	1	1	1	1	0	2			2			1	1		1	1
0	1	11	1	3	1	1	1	26	0	0
1	1	1	1	1	1	1	1	20	0	0
1	1	1	1	1	1	1	1	38	0	0
1	1	2	1	2	2	1	1	50	0	0
0	1	3	1	3	2	1	1	7	0	1
1	1	1	1	2	2	1	1	60	0	0
1	1	2	1	3	2	1	1	19	1	0	3		1	5	1	1997	19	1	P		1	2		1		3		1	1	2	2	1	1	1	2										0	2
1	1	3	1	3	1	1	1	26	0	0
0	1	4	1	3	2	1	1	14	0	1
0	1	5	1	4	2	1	1	22	1	0	3		1	5	1	1997	19	1	P		1	2		1		3		1	1	2	2	1	1	1	2										0	2
0	1	7	1	5	2	1	1	1	0	1
0	1	8	1	5	2	1	1	0	0	1
0	1	9	1	5	1	1	1	5	0	1
0	1	10	1	5	2	1	1	12	0	1
1	1	1	1	1	2	1	1	27	1	0	3		1	7	1	1988	27	1	P		1	2		1		3		1	1	2	2	2	1	1	1	1	0	2	2			2			2	1		1	2
1	1	2	1	3	1	1	1	10	0	1
1	1	3	1	3	2	1	1	9	0	1
0	1	4	1	9	1	1	1	15	0	0
0	1	5	1	5	1	1	1	3	0	1
0	1	6	1	5	1	1	1	4	0	1
0	1	7	1	5	1	1	1	1	0	1
0	1	8	1	3	2	1	1	2	0	1
0	1	9	1	3	2	1	1	0	0	1
0	1	10	1	4	2	1	1	27	1	0	3		1	7	1	1988	27	1	P		1	2		1		3		1	1	2	2	2	1	1	1	1	0	2	2			2			2	1		1	2
1	1	1	1	1	1	1	1	48	0	0
1	1	2	1	2	2	1	1	39	1	0
1	1	3	1	3	1	1	1	16	0	0
0	1	4	1	3	1	1	1	8	0	1
0	1	5	1	3	1	1	1	6	0	1
0	1	6	1	3	1	1	1	4	0	1
0	1	7	1	3	2	1	1	0	0	1
1	1	1	1	1	2	1	1	42	1	0	3		1	10	1	1974	42	1	P		1	2		1		3		1	1	2	2	1	1	1	2										0	2
1	1	1	1	6	1	1	1	26	0	0
1	1	2	1	2	2	1	1	20	1	0	3		1	2	1	1996	20	2				1		1		3		1	1	2	2	1	1	1	1	1	1	0	2			2			1	1		1	1
0	1	3	1	3	1	1	1	0	0	1
1	1	1	1	1	1	1	1	66	0	0
1	1	1	1	1	1	1	1	40	0	0
1	1	2	1	2	2	1	1	40	1	0	3		1	5	1	1976	40	2				1		1		3		1	1	2	2	1	1	2	1	1	3	0	2			2			3	1		1	1
1	1	3	1	3	1	1	1	12	0	1
0	1	4	1	3	1	1	1	8	0	1
0	1	5	1	3	1	1	1	5	0	1
1	1	1	1	1	1	1	1	42	0	0
1	1	2	1	2	2	1	1	41	1	0	3		1	2	1	1975	41	1	P		1	1		1		3		1	1	2	2	1	1	1	1	1	5	3	1	0	0	2			8	1		1	2
1	1	3	1	6	1	1	1	18	0	0
1	1	4	1	3	1	1	1	16	0	0
1	1	5	1	3	1	1	1	13	0	1
1	1	6	1	3	2	1	1	11	0	1
0	1	7	1	3	1	1	1	9	0	1
1	1	8	1	3	2	1	1	7	0	1
0	1	9	1	3	1	1	1	4	0	1
1	1	10	1	3	2	1	1	2	0	1
1	1	1	1	1	2	1	1	25	1	0	3		1	5	1	1991	25	1	P		1	2		1		3		1	1	2	2	1	2	1	1	1	1	3	2			2			4	1		1	1
1	1	2	1	3	2	1	1	8	0	1
1	1	3	1	3	1	1	1	6	0	1
1	1	4	1	3	2	1	1	3	0	1
1	1	5	1	3	2	1	1	0	0	1
1	1	1	1	1	1	1	1	45	0	0
1	1	2	1	3	2	1	1	14	0	1
1	1	3	1	3	1	1	1	9	0	1
0	1	4	1	3	1	1	1	1	0	1
1	1	1	1	1	1	1	1	40	0	0
1	1	2	1	2	2	1	1	32	1	0	3		1	5	1	1984	32	1	97		1	1		1		3		1	1	2	2	2	2	1	1	1	6	1	1	1	0	1	1	0	8	1		1	2
1	1	3	1	3	1	1	1	14	0	1
1	1	4	1	3	1	1	1	11	0	1
1	1	5	1	3	1	1	1	8	0	1
1	1	6	1	3	2	1	1	6	0	1
1	1	7	1	3	1	1	1	4	0	1
1	1	8	1	3	1	1	1	4	0	1
1	1	1	1	1	1	1	1	39	0	0
1	1	2	1	2	2	1	1	30	1	0	3		1	4	1	1986	30	1	O		2			2		3		1	2	2	2	1	2	1	1	1	3	0	2			2			3	1		1	2
1	1	3	1	8	1	1	1	15	0	0
1	1	4	1	3	1	1	1	14	0	1
1	1	5	1	3	1	1	1	4	0	1
1	1	6	1	3	1	1	1	0	0	1
1	1	1	1	1	1	1	1	69	0	0
1	1	2	1	2	2	1	1	31	1	0	3		1	12	1	1998	18	1	P		1	1		1		3		2							1	1	1	0	2			2			1	1		1	1
1	1	3	1	3	2	1	1	18	1	0	3		1	6	1	1986	30	1	P		1	1		1		3		1	1	2	2	2	2	1	1	1	1	5	1	0	1	1	1	0	7	1		1	1
1	1	4	1	3	1	1	1	17	0	0
1	1	5	1	3	1	1	1	15	0	0
1	1	6	1	5	1	1	1	14	0	1
1	1	7	1	5	1	1	1	12	0	1
1	1	8	1	5	2	1	1	10	0	1
1	1	9	1	3	1	1	1	9	0	1
1	1	10	1	5	2	1	1	6	0	1
1	1	11	1	5	2	1	1	3	0	1
1	1	12	1	5	1	1	1	1	0	1
1	1	1	1	1	1	1	1	30	0	0
1	1	2	1	6	2	1	1	20	1	0	3		1	5	1	1996	20	1	P		1	1		1		3		2							1	1	2	2	2			1	0	1	5	1		1	2
1	1	3	1	3	2	1	1	10	0	1
1	1	4	1	3	2	1	1	7	0	1
1	1	5	1	3	2	1	1	6	0	1
1	1	6	1	3	1	1	1	2	0	1
1	1	1	1	1	1	1	1	48	0	0
1	1	2	1	2	2	1	1	38	1	0	3		1	7	1	1978	38	1	P		1	1		1		3		1	2	2	2	2	2	1	1	1	4	2	1	0	1	2			7	1		1	2
1	1	3	1	6	2	1	1	82	0	0
1	1	4	1	3	1	1	1	14	0	1
1	1	5	1	3	1	1	1	11	0	1
1	1	6	1	3	1	1	1	7	0	1
1	1	7	1	3	2	1	1	5	0	1
1	1	8	1	3	2	1	1	3	0	1
1	1	9	1	3	1	1	1	18	0	0
1	1	1	1	1	2	1	1	43	1	0	3		1	6	1	1973	43	1	P		1	2		1		3		1	1	2	2	1	1	1	1	1	3	1	1	1	4	2			9	1		0
1	1	2	1	3	1	1	1	8	0	1
0	1	3	1	3	2	1	1	13	0	1
0	1	4	1	3	1	1	1	18	0	0
1	1	5	1	3	1	1	1	7	0	1
1	1	6	1	3	1	1	1	4	0	1
1	1	1	1	1	2	1	1	57	0	0
1	1	2	1	3	1	1	1	11	0	1
1	1	1	1	1	2	1	1	32	1	0	3		1	4	1	1984	32	1	P		1	1		1		3		1	2	2	2	1	1	1	1	1	2	1	2			2			3	1		0
1	1	2	1	3	1	1	1	10	0	1
0	1	3	1	3	1	1	1	8	0	1
1	1	4	1	3	2	1	1	7	0	1
1	1	1	1	1	2	1	1	48	1	0	3		1	10	1	1968	48	1	P		1	2		1		3		1	2	2	2	2	1	1	1	2			1	0	1	2			1	1		0
1	1	2	1	5	1	1	1	8	0	1
0	1	1	1	1	2	1	1	39	1	0	3		1	5	1	1977	39	2				1		2		3		1	2	2	2	2	1	2	1	1	1	1	1	3	2	1	1	1	9	1		1	3
0	1	2	1	3	1	1	1	8	0	1
1	1	1	1	1	1	1	1	74	0	0
1	1	2	1	2	2	1	1	77	0	0
1	1	1	1	1	2	1	1	56	0	0
1	1	2	1	3	2	1	1	11	0	1
1	1	1	1	1	2	1	1	38	1	0	3		1	5	1	1978	38	1	P		1	3		2		3		1	2	2	2	1	1	2	1	1	2	1	1	3	2	2			8	1		1	1
0	1	2	1	3	2	1	1	13	0	1
0	1	3	1	3	1	1	1	8	0	1
1	1	4	1	3	1	1	1	0	0	1
1	1	1	1	1	1	1	1	27	0	0
1	1	2	1	2	2	1	1	19	1	0	3		1	10	1	1997	19	1	P		1	1		5		3		1	2	2	2	2	2	1	2										0	1
1	1	1	1	1	2	1	1	80	0	0
1	1	2	1	3	2	1	1	27	1	0	3		1	7	1	1987	27	1	P		1	1		2		3		1	1	2	1	1	1	1	1	1	2	0	1	1	1	1	0	1	4	1		1	3
1	1	3	1	5	1	1	1	4	0	1
1	1	4	1	5	1	1	1	2	0	1
0	1	1	1	1	1	1	1	37	0	0
1	1	2	1	2	2	1	1	35	1	0	3		1	5	1	1981	35	2				1		1		3		1	2	2	2	1	2	1	1	1	2	3	1	0	1	1	1	0	7	1		1	2
1	1	3	1	3	2	1	1	17	1	0	3		1	5	1	1981	35	2				1		1		3		1	2	2	2	1	2	1	1	1	2	3	1	0	1	1	1	0	7	1		1	2
1	1	5	1	3	1	1	1	12	0	1
1	1	6	1	3	2	1	1	9	0	1
1	1	7	1	3	1	1	1	8	0	1
1	1	8	1	3	2	1	1	3	0	1
1	1	1	1	1	2	1	1	62	0	0
1	1	4	1	3	2	1	1	32	1	0	3		1	6	1	1979	37	2				1		5		3		1	1	2	2	1	1	2	1	2			2			2			0	1		0
1	1	5	1	4	2	1	1	25	1	0	3		1	5	1	1984	32	1	P		1	2		5		3		1	1	2	2	1	1	2	1	1	3	2	2			2			5	1		1	3
1	1	6	1	5	1	1	1	22	0	0
1	1	7	1	4	2	1	1	18	1	0	3		1	10	1	1998	18	1	O		2			5		3		1	2	2	2	1	1	2	2										0	1
1	1	8	1	5	1	1	1	10	0	1
1	1	9	1	5	2	1	1	8	0	1
1	1	10	1	5	1	1	1	6	0	1
1	1	11	1	5	1	1	1	4	0	1
1	1	12	1	5	1	1	1	1	0	1
1	1	13	1	5	1	1	1	0	0	1
1	1	1	1	1	1	1	1	22	0	0
1	1	2	1	2	2	1	1	20	1	0	3		1	12	1	1996	20	2				1		5		3		1	1	2	2	1	1	1	1	1	2	1	2			2			3	1		1	3
1	1	3	1	3	1	1	1	4	0	1
1	1	4	1	3	1	1	1	2	0	1
1	1	5	1	3	2	1	1	0	0	1
1	1	1	1	1	1	1	1	59	0	0
1	1	2	1	2	2	1	1	43	1	0	3		1	4	1	1973	43	1	P		1	2		1		3		1	1	2	2	1	1	1	1	1	5	1	1	0	1	1	3	1	11	1		1	2
1	1	3	1	7	1	1	1	76	0	0
1	1	4	1	3	1	1	1	19	0	0
1	1	5	1	3	1	1	1	14	0	1
1	1	6	1	3	1	1	1	13	0	1
0	1	7	1	3	2	1	1	11	0	1
0	1	8	1	3	1	1	1	4	0	1
1	1	9	1	3	1	1	1	0	0	1
1	1	1	1	1	1	1	1	60	0	0
0	1	1	1	1	1	1	1	49	0	0
0	1	2	1	2	2	1	1	39	1	0	3		1	11	1	1977	39	2				1		1		3		2							2										0	1
0	1	1	1	1	1	1	1	49	0	0
0	1	2	1	2	2	1	1	45	1	0	3		1	11	1	1971	45	2				1		1		3		2							1	1	1	0	1	1	2	1	0	1	5	1		0
0	1	3	1	3	1	1	1	17	0	0
0	1	1	1	1	1	1	1	52	0	0
0	1	2	1	2	2	1	1	28	1	0
0	1	3	1	3	1	1	1	18	0	0
0	1	4	1	8	1	1	1	18	0	0
0	1	5	1	3	1	1	1	14	0	1
0	1	6	1	3	1	1	1	12	0	1
0	1	7	1	3	2	1	1	10	0	1
0	1	8	1	3	1	1	1	8	0	1
0	1	9	1	3	1	1	1	6	0	1
0	1	10	1	3	1	1	1	0	0	1
0	1	1	1	1	1	1	1	68	0	0
0	1	2	1	2	2	1	1	65	0	0
0	1	3	1	3	2	1	1	15	1	0	3		1	8	1	2001	15	1	P		1	3		1		3		2							2										0	1
0	1	4	1	5	2	1	1	15	1	0	3		1	11	1	2001	15	1	P		1	2		5		3		2							2										0	1
0	1	1	1	1	1	1	1	30	0	0
0	1	2	1	2	2	1	1	25	1	0
0	1	3	1	3	2	1	1	7	0	1
0	1	4	1	3	1	1	1	4	0	1
0	1	5	1	3	1	1	1	3	0	1
0	1	6	1	3	1	1	1	0	0	1
0	1	1	1	1	1	1	1	54	0	0
0	1	2	1	2	2	1	1	49	1	0	3		1	5	1	1967	49	1	P		1	1		1		3		1	1	2	2	1	1	2	1	2			2			2			0	1		0
0	1	3	1	5	1	1	1	13	0	1
0	1	4	1	5	1	1	1	12	0	1
0	1	5	1	5	1	1	1	11	0	1
0	1	6	1	5	2	1	1	6	0	1
0	1	1	1	1	1	1	1	68	0	0
0	1	3	1	3	1	1	1	14	0	1
0	1	4	1	3	1	1	1	13	0	1
0	1	5	1	3	2	1	1	12	0	1
0	1	1	1	1	2	1	1	21	1	0
0	1	2	1	3	1	1	1	5	0	1
0	1	3	1	3	2	1	1	3	0	1
0	1	4	1	3	2	1	1	0	0	1
0	1	5	1	6	2	1	1	74	0	0
1	1	1	1	1	1	1	1	24	0	0
1	1	2	1	2	2	1	1	20	1	0	3		1	5	1	1990	26	1	P		1	1		2		3		1	1	2	2	1	1	1	1	1	1	1	2			2			2	1		1	2
1	1	3	1	3	1	1	1	4	0	1
0	1	4	1	3	2	1	1	0	0	1
0	1	5	1	8	2	1	1	14	0	1
1	1	1	1	1	2	1	1	28	1	0	3		1	12	1	1986	27	1	O		2			2		3		1	1	2	1	1	1	1	1	1	0	2	2			2			2	1		1	1
1	1	2	1	3	2	1	1	14	0	1
1	1	3	1	3	2	1	1	9	0	1
1	1	4	1	3	2	1	1	8	0	1
0	1	5	1	3	1	1	1	6	0	1
0	1	6	1	3	2	1	1	4	0	1
1	1	1	1	1	1	1	1	67	0	0
1	1	2	1	2	2	1	1	46	1	0	3		1	5	1	1986	30	1	P		1	2		2		3		1	1	2	1	1	1	1	2										0	2
1	1	3	1	3	1	1	1	18	0	0
1	1	4	1	3	1	1	1	13	0	1
1	1	5	1	2	2	1	1	10	0	1
1	1	6	1	3	1	1	1	8	0	1
1	1	1	1	1	1	1	1	74	0	0
1	1	1	1	1	1	1	1	49	0	0
1	1	2	1	2	2	1	1	40	1	0
1	1	3	1	3	1	1	1	2	0	1
0	1	4	1	2	2	1	1	0	0	1
1	1	1	1	1	2	1	1	81	0	0
0	1	1	1	1	2	1	1	57	0	0
1	1	2	1	3	2	1	1	36	1	0	3		1	8	1	1998	18	1	P		1	2		1		3		1	1	2	2	2	2	2	1	1	1	0	2			2			1	1		1	1
1	1	3	1	3	1	1	1	27	0	0
1	1	4	1	4	2	1	1	18	1	0	3		1	9	1	1980	36	1	P		1	2		96	Livinghope	3		1	1	2	2	1	2	2	1	2			1	2	3	2			5	1		0
1	1	8	1	5	1	1	1	0	0	1
1	1	1	1	1	2	1	1	68	0	0
1	1	2	1	5	2	1	1	30	1	0	3		1	5	1	1986	30	1	P		1	2		5		3		1	1	2	2	1	1	1	1	1	1	0	1	2	2	1	1	0	6	1		0
0	1	3	1	5	2	1	1	16	1	0	3		1	5	1	1986	30	1	P		1	2		5		3		1	1	2	2	1	1	1	1	1	1	0	1	2	2	1	1	0	6	1		0
1	1	1	1	1	1	1	1	74	0	0
1	1	2	1	2	2	1	1	67	0	0
1	1	3	1	3	1	1	1	42	0	0
1	1	4	1	4	2	1	1	37	1	0	3		1	8	1	1979	37	1	P		1	1		1		3		1	1	2	2	1	2	2	1	2			1	4	2	2			6	1		1	1
1	1	1	1	1	1	1	1	40	0	0
1	1	2	1	2	2	1	1	33	1	0	3		1	11	1	1999	17	1	P		1	3		1		3		1	2	2	1	1	2	2	2										0	1
1	1	3	1	3	2	1	1	17	1	0	3		1	8	1	1983	33	1	P		1	1		1		3		1	2	2	2	1	2	2	1	1	2	2	1	1	0	2			5	1		1	1
0	1	4	1	3	1	1	1	13	0	1
1	1	5	1	3	2	1	1	11	0	1
1	1	6	1	3	1	1	1	2	0	1
1	1	1	1	1	2	1	1	53	0	0
1	1	4	1	5	2	1	1	3	0	1
1	1	1	1	1	1	1	1	45	0	0
1	1	2	1	2	2	1	1	37	1	0	3		1	4	1	1999	17	1	O		2			1		3		1	1	2	2	1	2	2	2										0	1
1	1	3	1	3	2	1	1	15	1	0	3		1	5	1	1979	37	2				1		1		3		1	2	2	2	1	2	2	1	1	2	5	2			1	0	1	8	1		1	2
1	1	4	1	3	2	1	1	14	0	1
1	1	5	1	3	2	1	1	12	0	1
1	1	6	1	3	2	1	1	10	0	1
1	1	7	1	3	1	1	1	5	0	1
1	1	8	1	3	1	1	1	1	0	1
1	1	9	1	3	2	1	1	17	1	0	3		1	6	1	2001	15	1	O		2			1		3		1	2	2	2	1	2	2	2										0	1
1	1	1	1	1	2	1	1	56	0	0
1	1	2	1	3	2	1	1	27	1	0
1	1	3	1	5	2	1	1	17	1	0
1	1	4	1	3	2	1	1	13	0	1
1	1	5	1	3	1	1	1	8	0	1
1	1	6	1	5	2	1	1	11	0	1
1	1	7	1	3	1	1	1	4	0	1
1	1	8	1	3	1	1	1	5	0	1
1	1	10	1	5	2	1	1	5	0	1
1	1	11	1	5	1	1	1	4	0	1
1	1	12	1	5	1	1	1	5	0	1
1	1	1	1	1	1	1	1	48	0	0
1	1	1	1	1	2	1	1	59	0	0
1	1	2	1	3	1	1	1	38	0	0
1	1	3	1	4	2	1	1	25	1	0	3		1	5	1	1993	23	1	P		1	2		1		3		1	1	2	2	1	1	1	2										0	1
0	1	4	1	3	1	1	1	17	0	0
1	1	5	1	5	2	1	1	17	1	0	3		1	5	1	1993	23	1	P		1	2		1		3		1	1	2	2	1	1	1	2										0	1
0	1	6	1	5	1	1	1	13	0	1
1	1	1	1	1	2	1	1	33	1	0	3		1	1	1	1983	32	1	P		1	2		1		3		1	2	2	2	2	2	1	1	1	0	3	1	0	1	2			4	1		1	1
1	1	2	1	3	2	1	1	15	1	0	3		1	1	1	1983	32	1	P		1	2		1		3		1	2	2	2	2	2	1	1	1	0	3	1	0	1	2			4	1		1	1
1	1	4	1	3	2	1	1	8	0	1
1	1	5	1	3	2	1	1	1	0	1
1	1	1	1	1	2	1	1	30	1	0	1		1	1	1	1986	30	1	P		1	2		1		3		2							1	1	2	0	2			2			2	1		1	1
1	1	2	1	3	1	1	1	8	0	1
1	1	3	1	3	1	1	1	3	0	1
0	1	1	1	6	2	1	1	56	0	0
0	1	2	1	3	1	1	1	40	0	0
0	1	3	1	4	2	1	1	34	1	0	3		1	1	1	1972	34	2				1		1		3		1	1	2	2	2	2	2	1	1	1	2	1	1	0	2			4	1		1	1
0	1	5	1	5	1	1	1	13	0	1
0	1	6	1	5	1	1	1	8	0	1
0	1	7	1	5	1	1	1	4	0	1
0	1	8	1	5	2	1	1	6	0	1
0	1	9	1	5	2	1	1	1	0	1
0	1	11	1	5	2	1	1	12	0	1
0	1	12	1	5	2	1	1	0	0	1
0	1	1	1	1	1	1	1	40	0	0
1	1	2	1	2	2	1	1	32	1	0	3		1	1	1	1999	17	1	O		2			1		3		1	2	2	2	1	1	1	2										0	1
1	1	3	1	3	2	1	1	17	1	0	3		1	8	1	1984	32	1	P		1	1		1		3		1	1	2	2	1	2	2	1	1	3	2	2			2			5	1		0
1	1	4	1	3	2	1	1	15	1	0	3		1	8	1	2001	15	1	P		1	2		1		3		1	2	2	2	1	1	1	2										0	1
0	1	5	1	3	1	1	1	14	0	1
0	1	6	1	3	1	1	1	8	0	1
1	1	7	1	3	1	1	1	6	0	1
1	1	1	1	1	2	1	1	52	0	0
1	1	2	1	3	2	1	1	5	0	1
1	1	1	1	1	2	1	1	47	1	0	1		1	1	1	1969	47	1	P		1	2		5		3		1	1	2	2	1	1	1	1	1	2	2	1	0	0	2			4	1		1	1
1	1	3	1	3	2	1	1	11	0	1
1	1	4	1	3	2	1	1	8	0	1
1	1	5	1	3	1	1	1	5	0	1
1	1	2	1	2	2	1	1	65	0	0
1	1	3	1	3	2	1	1	15	1	0	1		1	1	1	2001	14	1	P		1	2		2		3		1	1	2	2	1	2	1	2										0	1
0	1	4	1	3	1	1	1	19	0	0
1	1	5	1	3	1	1	1	16	0	0
1	1	6	1	3	2	1	1	10	0	1
0	1	7	1	3	2	1	1	7	0	1
1	1	1	1	1	1	1	1	32	0	0
1	1	2	1	2	2	1	1	24	1	0	1		1	12	1	1992	24	1	O		2			1		3		1	1	2	1	1	2	1	1	1	1	1	2			2			2	1		1	1
1	1	3	1	8	2	1	1	15	1	0	1		1	12	1	1992	24	1	O		2			1		3		1	1	2	1	1	2	1	1	1	1	1	2			2			2	1		1	1
1	1	4	1	3	1	1	1	6	0	1
0	1	5	1	3	2	1	1	1	0	1
1	1	6	1	6	2	1	1	56	0	0
0	1	1	1	1	2	1	1	49	1	0
0	1	1	1	1	2	1	1	66	0	0
0	1	2	1	4	2	1	1	21	1	0	3		1	11	1	1995	21	1	P		1	2		1		3		1	2	2	2	1	1	1	1	1	1	1	2			2			2	1		1	1
1	1	3	1	3	2	1	1	35	1	0	3		1	9	1	1981	35	2				1		1		3		1	1	2	2	1	2	1	1	1	1	1	1	2	1	1	1	0	6	1		1	1
0	1	4	1	5	1	1	1	11	0	1
1	1	5	1	5	2	1	1	10	0	1
0	1	6	1	5	1	1	1	4	0	1
0	1	7	1	5	2	1	1	2	0	1
1	1	8	1	5	1	1	1	0	0	1
1	1	1	1	1	2	1	1	70	0	0
1	1	1	1	1	1	1	1	65	0	0
0	1	2	1	6	2	1	1	70	0	0
1	1	1	1	1	2	1	1	70	0	0
1	1	1	1	1	1	1	1	24	0	0
1	1	2	1	2	2	1	1	22	1	0	3		1	12	1	1993	22	1	P		1	1		1		3		1	2	2	2	1	1	2	1	1	2	0	2			2			2	1		1	1
1	1	3	1	3	1	1	1	7	0	1
1	1	4	1	3	1	1	1	5	0	1
0	1	1	1	1	1	1	1	29	0	0
0	1	3	1	8	2	1	1	16	1	0	3		1	8	1	2000	16	1	P		1	1		1		3		1	1	2	2	2	2	1	2										0	1
1	1	1	1	1	2	1	1	50	0	0
0	1	2	1	3	2	1	1	16	1	0	3		1	3	1	2000	16	1	O		2			1		3		1	2	2	2	1	1	1	2										0	1
1	1	3	1	3	1	1	1	14	0	1
1	1	1	1	1	1	1	1	24	0	0
1	1	2	1	2	2	1	1	20	1	0	3		1	7	1	1996	20	1	P		1	1		3		3		1	1	2	2	2	2	2	1	1	1	0	2			2			1	1		1	1
1	1	3	1	3	1	1	1	0	0	1
0	1	1	1	1	1	1	1	45	0	0
0	1	2	1	2	2	1	1	40	1	0	3		1	11	1	1976	40	2				1		3		3		2							1	1	4	5	2			1	1	1	9	1		1	1
0	1	3	1	3	1	1	1	16	0	0
0	1	4	1	3	2	1	1	13	0	1
0	1	5	1	3	2	1	1	11	0	1
0	1	6	1	3	1	1	1	5	0	1
0	1	1	1	1	1	1	1	39	0	0
0	1	2	1	2	2	1	1	35	1	0	3		1	8	1	1999	17	1	O		2			1		3		2							2										0	1
0	1	3	1	3	2	1	1	17	1	0	3		1	8	1	2000	16	1	P		1	2		1		3		2							97										0	1
0	1	4	1	3	2	1	1	16	1	0	3		1	8	1	2000	16	1	P		1	2		1		3		2							97										0	1
0	1	5	1	3	2	1	1	14	0	1
0	1	6	1	3	2	1	1	11	0	1
0	1	7	1	3	2	1	1	9	0	1
0	1	8	1	3	2	1	1	6	0	1
0	1	9	1	3	2	1	1	2	0	1
1	1	1	1	1	1	1	1	48	0	0
1	1	2	1	2	2	1	1	30	1	0
1	1	3	1	3	1	1	1	16	0	0
1	1	4	1	3	1	1	1	6	0	1
0	1	5	1	3	1	1	1	5	0	1
0	1	6	1	3	2	1	1	4	0	1
0	1	7	1	3	1	1	1	2	0	1
0	1	2	1	2	2	1	1	52	0	0
0	1	3	1	3	1	1	1	28	0	0
0	1	5	1	3	1	1	1	21	0	0
0	1	7	1	3	1	1	1	9	0	1
0	1	8	1	3	2	1	1	8	0	1
0	1	9	1	3	2	1	1	7	0	1
0	1	1	1	1	2	1	1	27	1	0	3		1	4	1	1989	27	1	P		1	1		1		3		2							2										4	1
0	1	2	1	3	2	1	1	9	0	1
0	1	3	1	3	1	1	1	3	0	1
0	1	4	1	3	1	1	1	0	0	1
0	1	1	1	1	2	1	1	50	0	0
0	1	2	1	2	1	1	1	50	0	0
0	1	3	1	3	1	1	1	15	0	0
0	1	4	1	3	1	1	1	12	0	1
0	1	5	1	3	2	1	1	10	0	1
0	1	6	1	3	2	1	1	5	0	1
1	1	1	1	1	1	1	1	42	0	0
1	1	2	1	2	2	1	1	30	1	0
1	1	3	1	3	1	1	1	14	0	1
1	1	4	1	3	2	1	1	11	0	1
0	1	5	1	3	1	1	1	9	0	1
0	1	6	1	3	1	1	1	7	0	1
0	1	7	1	3	2	1	1	2	0	1
0	1	8	1	3	1	1	1	0	0	1
1	1	1	1	1	1	1	1	62	0	0
1	1	2	1	2	2	1	1	62	0	0
1	1	3	1	3	1	1	1	14	0	1
1	1	4	1	3	2	1	1	16	1	0	3		1	2	1	2001	15	1	O		2			2		3		1	1	2	2	2	2	2	2										0	2
0	1	5	1	3	2	1	1	15	1	0	3		1	8	1	2000	16	1	P		1	3		1		3		1	1	2	2	2	2	2	2										0	1
0	1	6	1	3	2	1	1	12	0	1
0	1	7	1	6	2	1	1	80	0	0
0	1	1	1	1	1	1	1	16	0	0
1	1	1	1	1	2	1	1	80	0	0
1	1	1	1	1	1	1	1	28	0	0
1	1	2	1	2	2	1	1	18	1	0	3		1	11	1	1998	18	1	P		1	1		1		3		2							1	2			2			2			1	1		1	1
1	1	3	1	3	1	1	1	1	0	1
0	1	1	1	1	1	1	1	33	0	0
0	1	2	1	2	2	1	1	30	1	0
0	1	3	1	3	2	1	1	10	0	1
0	1	4	1	3	2	1	1	8	0	1
0	1	5	1	3	2	1	1	6	0	1
0	1	6	1	3	1	1	1	4	0	1
0	1	7	1	3	1	1	1	3	0	1
0	1	8	1	3	2	1	1	0	0	1
1	1	1	1	1	2	1	1	15	1	0	3		1	11	1	2001	15	1	P		1	2		1		3		2							2										0	1
1	1	2	1	3	1	1	1	9	0	1
0	1	1	1	1	2	1	1	27	1	0
0	1	2	1	3	2	1	1	5	0	1
0	1	3	1	3	1	1	1	3	0	1
0	1	4	1	3	2	1	1	0	0	1
1	1	1	1	1	2	1	1	39	1	0	3		1	11	1	1979	38	1	P		1	2		1		3		2							1	1	1	7	2			2			7	1		1	3
1	1	2	1	3	2	1	1	17	1	0	3		1	7	1	1999	16	1	P		1	2		1		3		1	2	2	2	2	1	1	1	1	0	1	2			2			1	1		1	1
1	1	3	1	3	2	1	1	6	0	1
1	1	4	1	3	1	1	1	3	0	1
1	1	5	1	3	2	1	1	0	0	1
0	1	6	1	3	1	1	1	14	0	1
0	1	7	1	3	2	1	1	11	0	1
0	1	8	1	3	2	1	1	9	0	1
0	1	9	1	3	2	1	1	1	0	1
0	1	1	1	1	2	1	1	25	1	0	3		1	4	1	1991	24	2				1		1		3		1	2	2	2	1	1	1	1	1	1	1	2			2			2	1		1	2
0	1	2	1	3	2	1	1	5	0	1
0	1	3	1	3	1	1	1	4	0	1
1	1	2	1	6	2	1	1	65	0	0
0	1	3	1	8	2	1	1	4	0	1
0	1	4	1	8	1	1	1	3	0	1
0	1	5	1	3	2	1	1	1	0	1
1	1	1	1	1	2	1	1	67	0	0
0	1	2	1	5	2	1	1	12	0	1
1	1	1	1	1	2	1	1	28	1	0
1	1	2	1	3	2	1	1	7	0	1
0	1	3	1	3	2	1	1	6	0	1
0	1	4	1	3	2	1	1	3	0	1
0	1	5	1	3	2	1	1	1	0	1
0	1	2	1	2	2	1	1	27	1	0	3		1	3	1	1989	26	2				1		1		3		1	1	2	2	2	1	1	1	1	1	3	2			2			4	1		1	2
0	1	3	1	3	1	1	1	8	0	1
0	1	4	1	3	1	1	1	7	0	1
0	1	5	1	3	2	1	1	5	0	1
0	1	6	1	2	2	1	1	3	0	1
0	1	1	1	1	1	1	1	45	0	0
1	1	2	1	9	1	1	1	66	0	0
1	1	3	1	3	2	1	1	23	1	0	3		1	10	1	1993	22	1	O		2			2		3		2							1	1	0	1	2			2			1	1		1	1
1	1	4	1	3	2	1	1	20	1	0	3		1	3	1	1996	19	1	O		2			2		3		1	1	2	2	2	1	1	1	1	0	1	2			2			1	1		1	1
1	1	5	1	9	1	1	1	10	0	1
0	1	6	1	5	2	1	1	1	0	1
0	1	7	1	9	1	1	1	18	0	0
0	1	8	1	9	1	1	1	19	0	0
0	1	9	1	9	1	1	1	20	0	0
0	1	10	1	9	1	1	1	10	0	1
0	1	1	1	1	1	1	1	35	0	0
0	1	2	1	2	2	1	1	30	1	0	3		1	4	1	1986	29	1	P		1	1		1		3		1	2	2	2	1	1	1	1	1	2	3	2			2			5	1		1	1
0	1	3	1	3	1	1	1	14	0	1
0	1	4	1	3	2	1	1	10	0	1
0	1	5	1	3	2	1	1	9	0	1
0	1	6	1	3	2	1	1	2	0	1
1	1	1	1	1	1	1	1	42	0	0
1	1	2	1	2	2	1	1	35	1	0	3		1	12	1	1984	32	1	P		1	1		1		3		1	1	1	2	1	2	1	1	1	2	4	2			1	1	0	7	1		1	1
1	1	3	1	3	2	1	1	16	1	0	3		1	4	1	2000	16	1	P		1	2		1		3		1	1	2	2	1	2	1	2										0	1
1	1	4	1	3	1	1	1	14	0	1
1	1	5	1	3	1	1	1	11	0	1
1	1	6	1	3	2	1	1	8	0	1
1	1	7	1	3	2	1	1	5	0	1
1	1	8	1	3	2	1	1	1	0	1
1	1	1	1	1	2	1	1	44	1	0	3		1	7	1	1972	44	1	P		1	2		1		3		1	1	2	2	2	2	1	1	1	2	1	2			2			3	1		0
1	1	2	1	6	1	1	1	46	0	0
1	1	3	1	3	2	1	1	17	1	0	3		1	7	1	1972	44	1	P		1	2		1		3		1	1	2	2	2	2	1	1	1	2	1	2			2			3	1		0
1	1	4	1	3	1	1	1	14	0	1
1	1	5	1	3	1	1	1	9	0	1
1	1	1	1	1	1	1	1	51	0	0
1	1	2	1	2	2	1	1	46	1	0	3		1	1	1	1978	46	1	P		1	2		1		3		1	1	2	2	1	1	1	1	2			1	0	1	1	2	0	3	1		0
1	1	3	1	3	1	1	1	7	0	1
0	1	1	1	1	1	1	1	24	0	0
1	1	2	1	2	2	1	1	22	1	0	3		1	10	1	1994	22	1	P		1	1		1		3		1	2	2	2	1	2	1	1	1	1	3	1	0	0	2			4	1		1	3
0	1	3	1	3	2	1	1	6	0	1
0	1	4	1	3	1	1	1	5	0	1
1	1	5	1	3	2	1	1	3	0	1
1	1	6	1	3	2	1	1	0	0	1
1	1	1	1	1	1	1	1	73	0	0
1	1	2	1	2	2	1	1	70	0	0
1	1	3	1	3	2	1	1	53	0	0
1	1	4	1	5	1	1	1	8	0	1
1	1	1	1	1	2	1	1	32	1	0	3		1	9	1	1984	32	1	O		2			5		3		1	1	1	1	1	1	1	1	1	4	1	1	1	0	2			6	1		0
1	1	2	1	3	2	1	1	17	1	0	3		1	12	1	1999	17	1	O		2			5		3		1	1	1	1	1	2	1	2										0	1
0	1	3	1	3	1	1	1	14	0	1
1	1	4	1	3	1	1	1	11	0	1
0	1	5	1	3	1	1	1	16	0	0
1	1	6	1	3	1	1	1	6	0	1
1	1	1	1	1	1	1	1	71	0	0
1	1	2	1	3	2	1	1	70	0	0
1	1	1	1	1	1	1	1	37	0	0
1	1	2	1	2	2	1	1	35	1	0	3		1	1	1	1981	35	1	O		2			1		3		1	1	2	1	1	2	1	1	1	2	4	1	1	1	2			8	1		1	3
1	1	3	1	3	2	1	1	12	0	1
0	1	4	1	3	1	1	1	10	0	1
1	1	5	1	3	2	1	1	7	0	1
0	1	6	1	3	2	1	1	4	0	1
1	1	7	1	3	2	1	1	2	0	1
1	1	8	1	3	1	1	1	0	0	1
1	1	9	1	6	2	1	1	72	0	0
1	1	1	1	1	1	1	1	26	0	0
1	1	2	1	2	2	1	1	22	1	0	3		1	4	1	1994	22	1	P		1	1		1		3		2							1	1	2	0	2			2			2	1		1	2
1	1	3	1	3	1	1	1	3	0	1
1	1	4	1	3	1	1	1	1	0	1
1	1	1	1	1	2	1	1	44	1	0	3		1	10	1	1994	42	2				1		1		3		1	1	2	1	2	2	1	1	1	1	0	1	1	1	2			3	1		1	0
1	1	2	1	2	1	1	1	45	0	0
1	1	3	1	3	2	1	1	9	0	1
1	1	4	1	3	1	1	1	2	0	1
1	1	1	1	1	1	1	1	70	0	0
0	1	1	1	1	1	1	1	23	0	0
1	1	2	1	2	2	1	1	20	1	0	3		1	10	1	1994	20	1	P		1	2		1		3		1	1	2	2	1	1	97	1	1	2	1	1	1	0	2			4	1		1	3
1	1	3	1	3	1	1	1	1	0	1
1	1	4	1	3	1	1	1	1	0	1
1	1	1	1	1	2	1	1	50	0	0
1	1	2	1	3	1	1	1	26	0	0
1	1	3	1	3	1	1	1	22	0	0
1	1	4	1	3	1	1	1	20	0	0
0	1	5	1	3	1	1	1	17	0	0
1	1	6	1	3	2	1	1	16	1	0	3		1	12	1	2000	16	1	P		1	2		2		3		97							2										0	1
1	1	7	1	3	1	1	1	18	0	0
0	1	8	1	5	1	1	1	16	0	0
0	1	9	1	5	1	1	1	10	0	1
1	1	10	1	5	1	1	1	8	0	1
0	1	11	1	5	1	1	1	0	0	1
1	1	1	1	1	2	1	1	40	1	0	3		1	5	1	1976	40	1	P		1	1		1		3		1	1	2	1	1	1	2	1	1	3	1	1	3	4	2			11	1		1	2
1	1	2	1	3	2	1	1	26	1	0	3		1	6	1	1993	23	1	O		2			2		3		1	1	1	1	1	1	2	1	1	0	1	2			1	0	1	1	1		1	1
1	1	3	1	3	1	1	1	24	0	0
1	1	4	1	4	2	1	1	23	1	0	3		1	10	1	1998	18	1	P		1	1		1		3		1	1	2	1	1	1	2	1	1	0	1	2			2			1	1		1	1
1	1	5	1	3	1	1	1	22	0	0
1	1	6	1	4	2	1	1	18	1	0	3		1	10	1	1990	26	1	P		1	3		1		3		1	1	2	1	1	1	2	2										0	1
1	1	7	1	3	2	1	1	1	0	1
1	1	8	1	5	1	1	1	1	0	1
1	1	9	1	6	2	1	1	82	0	0
0	1	10	1	3	1	1	1	13	0	1
1	1	1	1	1	1	1	1	37	0	0
1	1	2	1	2	2	1	1	29	1	0	3		1	6	1	1987	29	1	O		2			96	Christ Disciple Church	3		1	1	2	2	1	2	1	1	1	2	2	2			2			4	1		1	3
1	1	3	1	3	1	1	1	7	0	1
1	1	4	1	3	2	1	1	5	0	1
1	1	5	1	3	2	1	1	3	0	1
1	1	6	1	3	1	1	1	1	0	1
1	1	8	1	9	1	1	1	12	0	1
1	1	1	1	1	1	1	1	23	0	0
1	1	2	1	2	2	1	1	22	1	0	3		1	3	1	1994	22	1	P		1	1		1		3		1	2	2	2	1	2	2	1	1	0	2	2			2			2	1		1	2
1	1	3	1	3	2	1	1	2	0	1
1	1	4	1	3	2	1	1	0	0	1
1	1	1	1	1	1	1	1	58	0	0
1	1	2	1	2	2	1	1	53	0	0
1	1	3	1	3	2	1	1	18	1	0	3		1	8	1	1998	18	1	P		1	3		1		3		1	1	2	2	1	2	2	2										0	1
1	1	4	1	3	1	1	1	15	0	0
1	1	5	1	3	2	1	1	13	0	1
1	1	6	1	5	2	1	1	10	0	1
1	1	7	1	5	1	1	1	7	0	1
1	1	1	1	1	1	1	1	36	0	0
1	1	2	1	2	2	1	1	30	1	0	3		1	10	1	1986	30	1	P		1	1		96	Message	3		1	1	2	2	1	2	2	1	1	3	2	2			2			5	1		1	2
1	1	3	1	3	2	1	1	11	0	1
1	1	4	1	3	1	1	1	9	0	1
1	1	5	1	3	1	1	1	7	0	1
1	1	6	1	3	1	1	1	5	0	1
1	1	7	1	3	2	1	1	3	0	1
1	1	1	1	1	1	1	1	18	0	0
1	1	2	1	2	2	1	1	18	1	0	3		1	3	1	1998	18	1	P		1	1		1		3		2							2										0	1
1	1	1	1	1	2	1	1	26	1	0	3		1	4	1	1990	26	1	P		1	3		1		2		1	2	2	2	1	2	2	1	1	2	1	2			2			3	1		1	3
1	1	2	1	3	1	1	1	6	0	1
1	1	3	1	3	2	1	1	5	0	1
1	1	4	1	3	1	1	1	2	0	1
1	1	1	1	1	2	1	1	70	0	0
1	1	2	1	3	1	1	1	21	0	0
1	1	4	1	3	1	1	1	17	0	0
1	1	7	1	5	1	1	1	6	0	1
1	1	2	1	6	2	1	1	75	0	0
1	1	3	1	8	2	1	1	48	1	0	3		1	6	1	1982	34	1	P		1	1		1		3		1	1	2	2	1	2	1	1	1	0	1	1	1	2	2			4	1		0
1	1	4	1	8	2	1	1	34	1	0	3		1	1	1	1968	48	2				1		1		3		1	2	1	2	1	2	2	1	1	3	1	1	1	0	1	2	1	8	1		0
1	1	5	1	8	1	1	1	17	0	0
1	1	6	1	9	2	1	1	6	0	1
1	1	7	1	8	2	1	1	8	0	1
1	1	8	1	3	1	1	1	4	0	1
0	1	9	1	3	2	1	1	1	0	1
1	1	10	1	8	1	1	1	21	0	0
1	1	1	1	1	1	1	1	47	0	0
1	1	1	1	1	2	1	1	44	1	0	3		1	12	1	1996	20	1	P		1	3		1		3		1	1	2	2	1	2	2	1	1	0	1	2			2			1	1		1	1
1	1	2	1	2	1	1	1	52	0	0
1	1	3	1	3	1	1	1	25	0	0
1	1	4	1	3	2	1	1	20	1	0	3		1	12	1	1996	20	1	P		1	3		1		3		1	1	2	2	1	2	2	1	1	0	1	2			2			1	1		1	1
1	1	5	1	3	1	1	1	15	0	0
1	1	6	1	3	2	1	1	13	0	1
1	1	7	1	9	2	1	1	7	0	1
1	1	8	1	3	2	1	1	6	0	1
1	1	9	1	9	2	1	1	4	0	1
1	1	10	1	5	2	1	1	0	0	1
1	1	2	1	3	1	1	1	11	0	1
1	1	3	1	3	1	1	1	15	0	0
1	1	4	1	2	2	1	1	54	0	0
1	1	1	1	1	1	1	1	47	0	0
1	1	2	1	2	2	1	1	35	1	0
1	1	3	1	3	1	1	1	15	0	0
1	1	4	1	3	1	1	1	13	0	1
1	1	5	1	3	2	1	1	13	0	1
1	1	6	1	3	2	1	1	10	0	1
1	1	7	1	3	2	1	1	10	0	1
1	1	8	1	3	1	1	1	7	0	1
1	1	9	1	3	2	1	1	5	0	1
1	1	1	1	1	1	1	1	32	0	0
1	1	2	1	2	2	1	1	37	1	0	3		1	4	1	1997	37	1	P		1	1		5		3		1	2	2	2	2	2	2	1	1	3	2	1	0	1	2			6	1		1	1
1	1	3	1	3	1	1	1	15	0	0
1	1	4	1	3	1	1	1	13	0	1
1	1	5	1	3	2	1	1	10	0	1
1	1	6	1	3	2	1	1	8	0	1
1	1	7	1	3	1	1	1	5	0	1
1	1	8	1	9	1	1	1	7	0	1
1	1	1	1	1	2	1	1	40	1	0	3		1	10	1	1976	40	1	P		1	1		2		3		1	1	2	2	1	2	2	1	1	3	1	1	2	1	1	2	0	9	1		1	1
1	1	2	1	3	1	1	1	13	0	1
1	1	3	1	3	1	1	1	11	0	1
1	1	4	1	3	1	1	1	9	0	1
1	1	5	1	3	2	1	1	5	0	1
1	1	1	1	1	2	1	1	22	1	0	3		1	9	1	1994	22	1	P		1	1		96	Message	3		1	1	2	2	1	2	2	1	1	0	2	1	0	1	2			3	1		1	2
1	1	2	1	3	2	1	1	3	0	1
1	1	3	1	3	2	1	1	1	0	1
0	2	1	1	1	2	1	1	67	0	0
0	2	2	1	5	2	1	1	10	0	1
0	2	3	1	5	1	1	1	8	0	1
0	2	4	1	5	2	1	1	0	0	1
0	2	1	1	1	1	1	1	50	0	0
0	2	1	1	1	2	1	1	30	1	0	3		98		9998			1	P		1	1		2		3		2							1	1	1	1	2			2			2	1		1	1
0	2	2	1	3	1	1	1	8	0	1
0	2	3	1	3	1	1	1	3	0	1
1	2	1	1	1	1	1	1	24	0	0
1	2	2	1	2	2	1	1	20	1	0	3		1	2	1	1995	20	1	P		1	2		1		3		1	1	2	2	2	2	2	1	1	1	0	2			2			1	1		1	1
0	2	3	1	3	1	1	1	2	0	1
1	2	1	1	1	1	1	1	35	0	0
1	2	1	1	1	1	1	1	35	0	0
1	2	1	1	1	1	1	1	25	0	0
1	2	2	1	2	2	1	1	25	1	0	3		1	5	1	1991	25	1	O		2			1		3		1	1	2	2	1	1	1	1	1	2	0	2			2			2	1		1	2
1	2	3	1	3	1	1	1	3	0	1
0	2	4	1	3	1	1	1	1	0	1
1	2	1	1	1	2	1	1	70	0	0
1	2	1	1	1	1	1	1	35	0	0
1	2	2	1	2	2	1	1	25	1	0	3		1	2	1	1991	25	1	P		1	2		1		3		1	1	2	2	1	1	1	1	1	2	2	2			2			4	1		1	3
1	2	3	1	3	1	1	1	8	0	1
1	2	4	1	3	2	1	1	6	0	1
0	2	5	1	3	1	1	1	2	0	1
0	2	6	1	3	2	1	1	2	0	1
1	2	2	1	2	2	1	1	25	1	0	3		1	6	1	1991	25	1	P		1	2		1		3		1	1	2	2	1	1	1	1	1	2	1	1	0	0	2			3	1		1	1
0	2	3	1	3	1	1	1	6	0	1
0	2	4	1	2	2	1	1	2	0	1
1	2	1	1	1	1	1	1	50	0	0
0	2	3	1	3	1	1	1	12	0	1
0	2	4	1	3	1	1	1	7	0	1
1	2	1	1	1	1	1	1	45	0	0
1	2	2	1	2	2	1	1	37	1	0	3		1	3	1	1997	19	1	P		1	2		1		3		1	1	2	2	1	2	1	2										0	2
1	2	3	1	3	1	1	1	25	0	0
0	2	4	1	3	1	1	1	22	0	0
0	2	5	1	3	2	1	1	19	1	0	3		1	5	1	1976	37	2				1		1		3		1	1	2	2	1	1	1	1	1	4	3	2			2			7	1		1	2
0	2	6	1	3	1	1	1	12	0	1
0	2	7	1	3	1	1	1	10	0	1
0	2	8	1	3	2	1	1	6	0	1
0	2	9	1	3	2	1	1	4	0	1
1	2	2	1	2	2	1	1	58	0	0
0	2	3	1	3	2	1	1	10	0	1
0	2	4	1	3	2	1	1	7	0	1
0	2	5	1	3	1	1	1	19	0	0
0	2	6	1	3	1	1	1	13	0	1
1	2	1	1	1	1	1	1	30	0	0
1	2	1	1	1	1	1	1	28	0	0
1	2	2	1	2	2	1	1	20	1	0	3		1	5	1	1998	20	1	P		1	2		2		3		2							2										0	1
1	2	1	1	1	2	1	1	45	1	0	3		1	8	1	1971	45	2				1		1		3		2							1	1	1	3	1	1	2	2			6	1		0
1	2	2	1	3	2	1	1	18	1	0	3		1	8	1	1998	18	1	O		2			1		3		2							2										0	1
1	2	3	1	3	1	1	1	17	0	0
1	2	4	1	3	2	1	1	11	0	1
1	2	1	1	1	1	1	1	54	0	0
1	2	2	1	3	1	1	1	28	0	0
1	2	3	1	4	2	1	1	20	1	0	3		1	10	1	1996	20	1	P		1	2		1		3		1	1	2	1	1	2	1	2										0	1
0	2	1	1	1	1	1	1	26	0	0
0	2	2	1	2	2	1	1	30	1	0	3		1	2	1	1986	30	1	P		1	1		2		3		2							1	1	1	4	2			1	0	1	5	1		1	1
0	2	4	1	3	2	1	1	12	0	1
0	2	5	1	3	2	1	1	7	0	1
0	2	6	1	3	2	1	1	4	0	1
0	2	7	1	3	2	1	1	3	0	1
0	2	1	1	1	1	1	1	23	0	0
1	2	2	1	2	2	1	1	21	1	0	3		1	1	1	1995	21	2				1		2		3		2							1	1	1	1	2			2			2	1		1	2
1	2	4	1	3	2	1	1	2	0	1
1	2	1	1	1	1	1	1	22	0	0
1	2	2	1	2	2	1	1	25	1	0	3		1	8	1	1991	25	2				1		1		3		2							1	1	2	1	2			2			3	1		1	2
1	2	3	1	3	1	1	1	1	0	1
1	2	1	1	1	1	1	1	66	0	0
1	2	2	1	2	2	1	1	43	1	0	3		1	8	1	1973	43	2				1		96	Cdc	3		1	1	2	1	2	2	1	1	1	0	4	1	1	1	2			6	1		0
1	2	3	1	3	2	1	1	19	1	0	3		1	4	1	1997	19	1	O		2			96	Cdc	3		1	1	2	1	2	2	1	2										0	1
1	2	4	1	3	2	1	1	9	0	1
1	2	5	1	3	2	1	1	13	0	1
1	2	6	1	3	2	1	1	13	0	1
1	2	1	1	1	2	1	1	54	0	0
1	2	2	1	3	1	1	1	21	0	0
1	2	3	1	3	2	1	1	19	1	0	3		1	6	1	1992	19	1	P		1	2		1		3		1	1	2	2	2	2	2	1	1	8	1	2			2			1	1		1	1
1	2	4	1	3	1	1	1	16	0	0
1	2	6	1	5	2	1	1	0	0	1
1	2	1	1	1	2	1	1	65	0	0
1	2	1	1	1	1	1	1	76	0	0
1	2	2	1	2	2	1	1	30	1	0	3		1	5	1	1986	30	2				1		2		3		1	1	2	2	1	2	1	1	1	1	1	1	1	1	1	1	1	6	1		1	2
1	2	3	1	3	1	1	1	2	0	1
1	2	4	1	3	2	1	1	0	0	1
1	2	1	1	1	2	1	1	68	0	0
1	2	2	1	3	2	1	1	42	1	0	3		1	2	1	1995	25	1	P		1	2		2		3		1	1	2	2	1	2	2	2										0	1
1	2	3	1	5	2	1	1	24	1	0	3		1	5	1	1974	42	2				1		2		3		1	1	2	2	1	2	2	1	1	2	2	1	0	2	2			6	1		1	2
1	2	5	1	5	1	1	1	14	0	1
1	2	6	1	5	1	1	1	11	0	1
1	2	7	1	5	2	1	1	5	0	1
1	2	8	1	5	1	1	1	2	0	1
1	2	1	1	1	1	1	1	18	0	0
1	2	1	1	1	1	1	1	26	0	0
0	2	2	1	2	2	1	1	23	1	0	3		1	9	1	1993	23	1	O		2			2		3		2							1	1	1	0	2			2			1	1		1	1
1	2	3	1	3	1	1	1	2	0	1
0	2	1	1	1	1	1	1	32	0	0
0	2	2	1	2	2	1	1	30	1	0	3		1	1	1	2000	15	1	P		1	1		1		3		2							2										0	1
0	2	3	1	3	2	1	1	15	1	0	3		1	3	1	1986	30	1	P		1	2		1		3		2							1	1	1	4	2			1	0	1	5	1		1	1
0	2	4	1	3	2	1	1	13	0	1
0	2	5	1	3	2	1	1	7	0	1
0	2	6	1	3	1	1	1	5	0	1
0	2	2	1	3	2	1	1	34	1	0	3		1	10	1	1982	34	2				1		2		3		2							1	1	1	2	2			2			3	1		1	1
0	2	3	1	5	2	1	1	16	1	0	3		1	4	1	2000	16	1	P		1	2		2		3		2							2										0	1
0	2	4	1	5	1	1	1	9	0	1
0	2	5	1	5	2	1	1	6	0	1
1	2	1	1	1	1	1	1	70	0	0
1	2	2	1	2	2	1	1	65	0	0
0	2	3	1	5	1	1	1	7	0	1
1	2	4	1	5	1	1	1	6	0	1
0	2	5	1	3	1	1	1	14	0	1
1	2	1	1	1	1	1	1	27	0	0
1	2	2	1	2	2	1	1	24	1	0	3		1	8	1	1992	24	1	O		2			1		3		1	2	2	2	1	1	2	1	1	1	0	2			2			1	1		1	1
1	2	3	1	9	2	1	1	8	0	1
1	2	4	1	3	1	1	1	3	0	1
0	2	1	1	1	1	1	1	25	0	0
0	2	2	1	2	2	1	1	20	1	0	3		1	8	1	1996	20	1	P		1	1		1		14		1	2	2	2	1	1	2	1	1	0	1	2			2			1	1		1	1
0	2	3	1	3	2	1	1	4	0	1
0	2	1	1	1	1	1	1	65	0	0
0	2	2	1	2	2	1	1	48	1	0	3		1	4	1	1968	48	1	P		1	1		1		3		1	1	2	2	2	2	2	1	1	1	1	1	1	0	2			3	1		0
0	2	3	1	3	1	1	1	14	0	1
0	2	4	1	3	2	1	1	10	0	1
1	2	1	1	1	1	1	1	28	0	0
1	2	2	1	2	2	1	1	26	1	0
1	2	3	1	3	2	1	1	3	0	1
1	2	4	1	3	1	1	1	2	0	1
0	2	1	1	1	1	1	1	63	0	0
0	2	2	1	2	2	1	1	56	0	0
0	2	3	1	3	2	1	1	44	1	0	3		1	4	1	1995	21	1	O		2			5		3		1	2	2	2	1	2	2	2										0	1
0	2	4	1	5	2	1	1	23	1	0	3		1	4	1	1972	44	1	P		1	2		5		3		1	2	2	2	1	1	2	1	1	3	2	2			2			5	1		1	1
0	2	5	1	5	2	1	1	21	1	0	3		1	2	1	1993	23	1	O		2			5		3		1	2	2	2	1	1	2	1	1	1	0	2			2			1	1		1	1
1	2	6	1	5	1	1	1	12	0	1
1	2	7	1	5	1	1	1	8	0	1
1	2	8	1	5	1	1	1	5	0	1
1	2	9	1	5	1	1	1	4	0	1
1	2	1	1	1	1	1	1	29	0	0
1	2	2	1	2	2	1	1	26	1	0	3		1	9	1	1990	26	1	P		1	1		1		3		1	1	2	2	2	2	2	1	1	2	2	2			2			4	1		1	3
1	2	3	1	3	2	1	1	7	0	1
1	2	4	1	3	1	1	1	5	0	1
1	2	5	1	3	2	1	1	3	0	1
1	2	6	1	3	1	1	1	0	0	1
1	2	7	1	8	2	1	1	12	0	1
0	2	1	1	1	1	1	1	71	0	0
0	2	2	1	2	2	1	1	50	0	0
0	2	3	1	5	2	1	1	24	1	0	3		1	1	1	1994	24	1	P		1	3		2		3		1	1	2	2	1	1	2	1	1	2	0	2			2			2	1		1	2
0	2	4	1	5	1	1	1	16	0	0
0	2	5	1	5	1	1	1	6	0	1
0	2	6	1	3	2	1	1	5	0	1
0	2	7	1	5	1	1	1	3	0	1
0	2	8	1	5	1	1	1	0	0	1
0	2	1	1	1	1	1	1	56	0	0
0	2	2	1	2	2	1	1	54	0	0
0	2	3	1	3	2	1	1	13	0	1
0	2	5	1	3	2	1	1	12	0	1
0	2	6	1	5	2	1	1	5	0	1
1	2	1	1	1	1	1	1	49	0	0
1	2	2	1	2	2	1	1	56	0	0
1	2	3	1	3	2	1	1	14	0	1
1	2	4	1	3	2	1	1	13	0	1
1	2	5	1	3	2	1	1	10	0	1
1	2	6	1	3	2	1	1	8	0	1
0	2	7	1	4	2	1	1	18	1	0	3		1	10	1	1997	19	1	O		2			2		3		2							1	1	1	0	2			2			1	1		1	1
0	2	8	1	5	1	1	1	1	0	1
0	2	1	1	1	2	1	1	65	0	0
1	2	1	1	1	1	1	1	26	0	0
1	2	2	1	2	2	1	1	22	1	0	3		1	7	1	1993	23	1	P		1	1		2		3		1	1	2	2	1	1	1	1	1	1	2	2			2			3	1		1	3
1	2	3	1	2	2	1	1	4	0	1
1	2	4	1	3	1	1	1	3	0	1
1	2	5	1	3	2	1	1	0	0	1
0	2	1	1	1	1	1	1	36	0	0
0	2	2	1	2	2	1	1	24	1	0	3		1	1	1	1992	24	2				1		1		3		1	2	2	2	2	1	1	1	1	0	3	1	2	0	2			5	1		1	2
0	2	3	1	3	2	1	1	6	0	1
0	2	4	1	3	2	1	1	5	0	1
0	2	5	1	3	2	1	1	2	0	1
1	2	2	1	3	2	1	1	24	1	0	3		1	10	1	1992	24	1	P		1	3		2		3		1	1	2	2	1	1	1	1	1	0	1	2			2			1	1		1	1
1	2	3	1	3	1	1	1	22	0	0
0	2	5	1	3	1	1	1	17	0	0
1	2	7	1	3	1	1	1	13	0	1
1	2	8	1	5	2	1	1	3	0	1
1	2	1	1	1	1	1	1	24	0	0
1	2	2	1	2	2	1	1	23	1	0	3		98		9998			2				1		2		3		1	2	2	2	1	1	1	1	1	1	1	2			2			2	1		1	2
1	2	3	1	8	1	1	1	15	0	0
1	2	4	1	3	2	1	1	2	0	1
1	2	2	1	2	2	1	1	26	1	0	3		1	3	1	1989	27	1	P		1	3		2		3		1	1	2	2	2	1	1	1	1	3	0	2			2			3	1		1	2
0	2	4	1	3	2	1	1	15	1	0	3		1	6	1	2001	15	1	P		1	2		2		3		1	2	2	2	1	1	1	2										0	1
0	2	5	1	3	1	1	1	13	0	1
1	2	6	1	3	1	1	1	6	0	1
1	2	7	1	3	1	1	1	4	0	1
1	2	8	1	3	1	1	1	3	0	1
0	2	1	1	1	2	1	1	65	0	0
0	2	2	1	5	2	1	1	10	0	1
0	2	1	1	1	1	1	1	67	0	0
0	2	2	1	2	2	1	1	45	1	0	3		1	8	1	1993	23	1	O		2			1		3		1	1	2	2	2	2	2	1	2			2			2			0	1		0
0	2	3	1	4	1	1	1	25	0	0
0	2	4	1	3	2	1	1	23	1	0	3		1	3	1	1998	21	1	O		2			1		3		2							1	1	0	1	2			2			1	1		1	1
0	2	5	1	3	2	1	1	19	1	0	3		98		1	1972		1	P		1	2		1		3		2							1	1	1	5	1	0	2	1	1	0	9	1		0
0	2	6	1	3	2	1	1	13	0	1
0	2	7	1	3	2	1	1	9	0	1
0	2	8	1	4	2	1	1	21	1	0	3		98		9998			1	P		1	2		1		3		2							1	2			2			2			0	1		0
0	2	9	1	3	2	1	1	8	0	1
0	2	10	1	5	2	1	1	1	0	1
0	2	1	1	1	1	1	1	21	0	0
0	2	2	1	2	2	1	1	18	1	0
0	2	3	1	3	2	1	1	2	0	1
0	2	4	1	3	2	1	1	0	0	1
0	2	1	1	1	2	1	1	45	1	0	3		98		9998			2				1		2		3		1	1	2	2	1	2	2	1	1	3	1	1	1	1	1	1	1	8	1		0
0	2	2	1	3	1	1	1	21	0	0
0	2	3	1	4	2	1	1	21	1	0	3		98		9998			2				1		2		3		1	1	2	2	1	2	2	1	1	3	1	1	1	1	1	1	1	8	1		0
0	2	4	1	3	1	1	1	18	0	0
0	2	5	1	3	1	1	1	15	0	0
0	2	6	1	3	2	1	1	13	0	1
0	2	7	1	3	2	1	1	5	0	1
0	2	8	1	5	1	1	1	3	0	1
0	2	9	1	5	1	1	1	1	0	1
0	2	1	1	1	1	1	1	22	0	0
0	2	2	1	2	2	1	1	20	1	0	3		1	8	1	1996	20	1	P		1	2		1		3		1	1	2	2	2	2	2	1	1	1	0	2			2			1	1		1	1
0	2	3	1	3	1	1	1	2	0	1
0	2	1	1	1	1	1	1	52	0	0
0	2	2	1	2	2	1	1	48	1	0	3		98		9998			2				1		5		3		2							1	1	3	1	2			2			4	1		0
0	2	3	1	3	1	1	1	24	0	0
0	2	4	1	3	1	1	1	19	0	0
0	2	5	1	3	1	1	1	17	0	0
0	2	6	1	3	2	1	1	10	0	1
0	2	7	1	3	2	1	1	10	0	1
0	2	8	1	4	2	1	1	20	1	0	3		98		9998			2				1		5		3		2							1	1	3	1	2			2			4	1		0
0	2	9	1	5	2	1	1	1	0	1
0	2	10	1	5	1	1	1	0	0	1
0	2	1	1	1	1	1	1	32	0	0
0	2	2	1	2	2	1	1	30	1	0
0	2	3	1	3	2	1	1	9	0	1
0	2	4	1	3	2	1	1	6	0	1
0	2	5	1	3	2	1	1	0	0	1
1	2	1	1	1	2	1	1	64	0	0
0	2	2	1	3	1	1	1	32	0	0
1	2	3	1	3	1	1	1	30	0	0
1	2	4	1	4	2	1	1	20	1	0	3		1	12	1	1993	20	1	P		1	1		1		3		1	1	2	2	1	1	1	1	2			2			1	0	2	2	1		1	1
1	2	5	1	3	1	1	1	17	0	0
1	2	6	1	3	1	1	1	17	0	0
1	2	7	1	3	1	1	1	19	0	0
1	2	8	1	3	2	1	1	14	0	1
1	2	9	1	5	2	1	1	7	0	1
0	2	10	1	5	2	1	1	5	0	1
0	2	11	1	5	2	1	1	4	0	1
0	2	12	1	5	2	1	1	3	0	1
0	2	13	1	5	1	1	1	1	0	1
1	2	1	1	1	2	1	1	67	0	0
0	2	2	1	3	1	1	1	30	0	0
0	2	3	1	4	2	1	1	20	1	0	3		1	10	1	1996	20	1	P		1	2		1		3		1	1	2	2	1	2	2	1	1	1	0	2			2			1	1		1	1
0	2	4	1	5	1	1	1	14	0	1
0	2	5	1	5	1	1	1	11	0	1
1	2	6	1	5	2	1	1	6	0	1
0	2	7	1	5	1	1	1	4	0	1
1	2	8	1	5	1	1	1	1	0	1
1	2	1	1	1	1	1	1	69	0	0
1	2	2	1	3	1	1	1	33	0	0
1	2	3	1	4	2	1	1	28	1	0	3		1	3	1	1988	28	1	P		1	2		1		3		1	2	2	2	2	1	1	1	1	1	1	1	1	0	2			3	1		1	1
1	2	4	1	5	2	1	1	5	0	1
1	2	5	1	5	1	1	1	2	0	1
1	2	1	1	1	1	1	1	71	0	0
1	2	2	1	2	2	1	1	69	0	0
1	2	1	1	1	1	1	1	60	0	0
0	2	2	1	3	2	1	1	17	1	0	3		1	9	1	1999	17	1	O		2			1		3		1	1	2	2	1	1	1	2										0	1
0	2	3	1	3	1	1	1	14	0	1
0	2	4	1	3	1	1	1	12	0	1
1	2	1	1	1	2	1	1	53	0	0
1	2	2	1	3	1	1	1	22	0	0
1	2	3	1	4	2	1	1	21	1	0	3		1	3	1	1996	21	2				1		1		3		2							1	1	1	0	2			2			1	1		1	1
0	2	4	1	5	1	1	1	13	0	1
1	2	5	1	4	2	1	1	13	0	1
1	2	6	1	4	2	1	1	11	0	1
1	2	7	1	3	1	1	1	8	0	1
1	2	8	1	5	1	1	1	1	0	1
1	2	9	1	5	2	1	1	7	0	1
1	2	1	1	1	1	1	1	20	0	0
1	2	2	1	2	2	1	1	21	1	0	3		1	1	1	1995	21	1	O		2			1		3		2							1	1	1	1	2			2			2	1		1	2
0	2	3	1	3	2	1	1	5	0	1
1	2	4	1	3	1	1	1	1	0	1
1	2	1	1	1	1	1	1	65	0	0
1	2	2	1	2	2	1	1	49	1	0	3		1	3	1	1967	49	2				1		1		3		1	1	2	2	2	2	2	1	1	1	1	1	1	1	1	1	1	6	1		0
1	2	3	1	3	2	1	1	19	1	0	3		1	8	1	1999	19	1	O		2			1		3		1	1	2	1	2	2	2	2										0	1
0	2	4	1	3	1	1	1	14	0	1
1	2	1	1	1	2	1	1	75	0	0
1	2	1	1	1	2	1	1	53	0	0
1	2	3	1	5	1	1	1	13	0	1
1	2	4	1	5	2	1	1	10	0	1
1	2	5	1	5	2	1	1	8	0	1
1	2	6	1	5	2	1	1	5	0	1
1	2	7	1	5	1	1	1	2	0	1
0	2	1	1	1	2	1	1	35	1	0
0	2	2	1	3	1	1	1	15	0	0
0	2	3	1	3	1	1	1	13	0	1
0	2	4	1	3	2	1	1	9	0	1
0	2	5	1	3	2	1	1	5	0	1
0	2	6	1	3	2	1	1	3	0	1
0	2	7	1	3	2	1	1	1	0	1
0	2	1	1	1	1	1	1	45	0	0
0	2	2	1	2	2	1	1	25	1	0
0	2	3	1	6	2	1	1	68	0	0
0	2	4	1	3	1	1	1	4	0	1
0	2	5	1	3	1	1	1	7	0	1
0	2	6	1	3	2	1	1	2	0	1
0	2	7	1	3	2	1	1	0	0	1
0	2	1	1	1	1	1	1	40	0	0
0	2	2	1	2	2	1	1	35	1	0
0	2	3	1	3	1	1	1	18	0	0
0	2	4	1	3	1	1	1	16	0	0
0	2	5	1	3	1	1	1	14	0	1
0	2	6	1	3	1	1	1	10	0	1
0	2	7	1	3	2	1	1	8	0	1
0	2	8	1	3	2	1	1	6	0	1
0	2	9	1	3	2	1	1	2	0	1
0	2	10	1	3	1	1	1	5	0	1
0	2	2	1	5	2	1	1	20	1	0	3		1	7	1	1996	20	1	P		1	1		5		3		2							2										0	1
0	2	3	1	5	2	1	1	20	1	0	3		1	7	1	1996	20	1	A		2			5		3		1	2	2	2	2	2	2	1	1	0	1	2			2			1	1		1	1
0	2	4	1	5	2	1	1	1	0	1
0	2	1	1	1	1	1	1	37	0	0
0	2	2	1	8	2	1	1	14	0	1
0	2	3	1	3	1	2	1	0	0	1
0	2	1	1	1	1	1	1	24	0	0
0	2	2	1	2	2	1	1	21	1	0	3		1	2	1	1995	21	1	P		1	2		1		3		2							1	1	0	1	1	1	1	2			3	1		1	1
0	2	3	1	8	2	1	1	9	0	1
0	2	4	1	3	2	1	1	4	0	1
0	2	5	1	4	2	1	1	17	1	0	3		1	1	1	1998	17	1	P		1	1		1		3		2							1	1	0	1	2			2			1	1		1	1
0	2	6	1	5	2	1	1	0	0	1
0	2	7	1	8	1	1	1	18	0	0
0	2	8	1	8	1	1	1	21	0	0
0	2	1	1	1	2	1	1	23	1	0	1		1	10	1	1992	24	1	P		1	2		1		3		1	1	2	2	1	1	1	1	1	1	0	1	1	0	2			2	1		1	1
0	2	3	1	3	1	1	1	4	0	1
0	2	4	1	3	1	1	1	8	0	1
0	2	1	1	1	1	1	1	55	0	0
0	2	2	1	2	2	1	1	49	1	0	1		98		9998			1	P		1	2		1		3		1	1	1	1	1	1	1	1	2			2			2			0	1		0
0	2	3	1	3	1	1	1	26	0	0
0	2	4	1	4	2	1	1	23	1	0	1		98		9998			1	P		1	2		1		3		1	1	1	1	1	1	1	1	2			2			2			0	1		0
0	2	5	1	3	1	1	1	18	0	0
0	2	6	1	3	2	1	1	15	1	0	1		98		9998			2				1		1		3		1	1	1	2	1	1	1	1	1	4	1	1	1	1	2			7	1		1	1
0	2	7	1	9	1	1	1	15	0	0
0	2	8	1	3	1	1	1	12	0	1
0	2	9	1	3	1	1	1	10	0	1
0	2	10	1	9	1	1	1	11	0	1
0	2	11	1	5	1	1	1	11	0	1
0	2	12	1	3	1	1	1	6	0	1
0	2	13	1	5	2	1	1	8	0	1
0	2	14	1	5	2	1	1	4	0	1
0	2	15	1	5	2	1	1	2	0	1
0	2	1	1	1	2	1	1	50	0	0
0	2	2	1	3	1	1	1	22	0	0
0	2	3	1	3	1	1	1	24	0	0
0	2	4	1	5	1	1	1	5	0	1
0	2	5	1	5	2	1	1	3	0	1
1	2	1	1	1	2	1	1	29	1	0
1	2	2	1	3	2	1	1	5	0	1
1	2	1	1	1	1	1	1	48	0	0
1	2	2	1	2	2	1	1	48	1	0	1		1	2	1	1999	17	1	P		1	3		1		3		2							1	2			2			2			0	1		0
1	2	3	1	3	1	1	1	23	0	0
0	2	4	1	4	2	1	1	19	1	0	3		1	10	1	1997	19	1	P		1	2		1		3		1	1	2	2	1	2	2	1	1	1	0	1	1	0	2			2	1		1	2
1	2	5	1	3	1	1	1	22	0	0
0	2	6	1	3	1	1	1	19	0	0
1	2	7	1	3	1	1	1	18	0	0
1	2	8	1	3	2	1	1	17	1	0	1		1	9	1	1970	46	1	P		1	3		1		3		2							1	1	3	2	1	0	2	2			7	1		0
1	2	9	1	3	1	1	1	14	0	1
1	2	10	1	3	2	1	1	12	0	1
1	2	11	1	3	2	1	1	10	0	1
0	2	12	1	5	1	1	1	1	0	1
1	2	1	1	1	1	1	1	18	0	0
1	2	2	1	2	2	1	1	17	1	0	1		1	10	1	1999	17	1	O		2			1		3		2							1	1	0	1	2			2			1	1		1	1
1	2	3	1	3	2	1	1	0	0	1
1	2	1	1	1	1	1	1	48	0	0
1	2	2	1	2	2	1	1	52	0	0
1	2	3	1	3	1	1	1	18	0	0
1	2	4	1	3	1	1	1	14	0	1
1	2	5	1	3	2	1	1	12	0	1
1	2	6	1	3	2	1	1	10	0	1
1	2	2	1	2	2	1	1	35	1	0	3		1	5	1	1981	35	1	P		1	3		1		3		1	1	2	2	2	2	2	1	1	2	2	2			2			4	1		1	2
1	2	3	1	3	1	1	1	7	0	1
1	2	4	1	3	2	1	1	5	0	1
1	2	5	1	3	2	1	1	4	0	1
1	2	6	1	3	1	1	1	0	0	1
0	2	7	1	6	2	1	1	79	0	0
0	2	1	1	1	2	1	1	70	0	0
0	2	2	1	10	2	1	1	80	0	0
1	2	1	1	1	1	1	1	21	0	0
0	2	2	1	8	1	1	1	23	0	0
0	2	3	1	11	2	1	1	21	1	0	1		1	7	1	1995	21	1	O		2			1		3		1	1	2	2	2	2	1	1	1	1	1	2			2			2	1		1	2
0	2	4	1	9	2	1	1	2	0	1
0	2	5	1	9	1	1	1	0	0	1
1	2	1	1	1	1	1	1	48	0	0
1	2	2	1	2	2	1	1	37	1	0	1		1	10	1	1989	27	1	P		1	2		2		3		1	1	2	2	2	2	2	1	2			1	1	1	1	1	0	3	1		0
1	2	3	1	3	2	1	1	18	1	0	1		1	6	1	1998	18	1	O		2			2		3		1	1	2	1	1	1	1	2										0	1
0	2	4	1	3	1	1	1	24	0	0
1	2	5	1	3	1	1	1	7	0	1
0	2	6	1	3	2	1	1	27	1	0	1		1	6	1	1998	18	1	O		2			2		3		1	1	2	1	1	1	1	2										0	1
1	2	7	1	3	1	1	1	3	0	1
1	2	8	1	3	2	1	1	81	0	0
0	2	9	1	3	2	1	1	11	0	1
0	2	10	1	3	2	1	1	10	0	1
0	2	11	1	3	2	1	1	15	1	0	1		1	7	1	1978	37	1	U	2	2			2		3		1	1	2	2	1	1	1	1	1	1	2	2			2			3	1		1	2
0	2	12	1	3	2	1	1	21	1	0	1		1	5	1	2000	16	1	O		1	3		2		3		2							2										0	1
0	2	13	1	3	2	1	1	0	0	1
1	2	1	1	1	2	1	1	36	1	0	3		1	9	1	1980	36	1	P		1	1		1		3		1	1	2	2	2	2	2	1	1	2	0	2			1	1	0	3	1		0
0	2	2	1	9	2	1	1	20	1	0	3		1	8	1	1996	20	1	O		2			1		3		1	1	1	1	1	2	2	2										0	1
1	2	3	1	3	1	1	1	12	0	1
1	2	4	1	3	1	1	1	9	0	1
1	2	1	1	1	1	1	1	70	0	0
1	2	2	1	4	2	1	1	30	1	0	3		1	10	1	1986	30	1	P		1	3		1		3		1	1	2	2	1	2	2	1	1	2	2	2			1	0	1	5	1		1	1
1	2	3	1	3	1	1	1	32	0	0
1	2	4	1	2	2	1	1	65	0	0
1	2	5	1	5	2	1	1	15	1	0	3		1	10	1	1986	30	1	P		1	3		1		3		1	1	2	2	1	2	2	1	1	2	2	2			1	0	1	5	1		1	1
1	2	6	1	5	1	1	1	13	0	1
1	2	7	1	5	2	1	1	6	0	1
1	2	8	1	5	1	1	1	3	0	1
1	2	1	1	1	1	1	1	68	0	0
1	2	2	1	2	2	1	1	68	0	0
1	2	3	1	3	1	1	1	32	0	0
1	2	4	1	4	2	1	1	22	1	0	3		1	4	1	1994	22	1	P		1	1		1		3		1	1	2	2	1	2	2	1	1	2	1	2			2			3	1		1	1
1	2	5	1	3	1	1	1	6	0	1
1	2	6	1	5	2	1	1	4	0	1
1	2	7	1	5	1	1	1	1	0	1
1	2	1	1	1	2	1	1	30	1	0	3		1	4	1	1986	30	2				1		1		14		1	1	2	2	2	2	2	1	1	2	1	2			1	1	0	4	1		1	1
0	2	2	1	3	1	1	1	29	0	0
1	2	3	1	3	1	1	1	10	0	1
1	2	4	1	3	2	1	1	7	0	1
1	2	5	1	3	1	1	1	1	0	1
0	2	1	1	1	1	1	1	29	0	0
0	2	2	1	3	1	1	1	9	0	1
0	2	3	1	3	1	1	1	6	0	1
0	2	4	1	3	2	1	1	3	0	1
0	2	1	1	1	1	1	1	72	0	0
0	2	2	1	2	2	1	1	58	0	0
1	2	3	1	3	1	1	1	28	0	0
1	2	4	1	4	2	1	1	20	1	0	3		1	7	1	1997	20	1	O		2			2		3		2							1	1	0	1	2			1	0	1	1	1		1	1
0	2	5	1	3	1	1	1	18	0	0
0	2	6	1	3	1	1	1	16	0	0
0	2	7	1	3	1	1	1	14	0	1
0	2	1	1	1	1	1	1	29	0	0
0	2	2	1	2	2	1	1	27	1	0	3		1	10	1	1989	27	1	O		2			1		3		2							1	1	0	3	2			2			3	1		1	1
0	2	3	1	3	2	1	1	13	0	1
0	2	4	1	3	2	1	1	5	0	1
0	2	5	1	3	2	1	1	0	0	1
1	2	1	1	1	1	1	1	72	0	0
1	2	2	1	2	2	1	1	70	0	0
1	2	3	1	3	2	1	1	24	1	0	3		1	6	1	1994	21	1	P		1	2		1		3		2							1	1	2	0	2			2			2	1		1	2
1	2	4	1	3	1	1	1	22	0	0
1	2	5	1	4	2	1	1	21	1	0	3		1	8	1	1992	24	1	P		1	1		1		3		2							2										0	1
1	2	6	1	3	1	1	1	16	0	0
1	2	7	1	5	1	1	1	3	0	1
1	2	8	1	5	2	1	1	1	0	1
0	2	1	1	1	1	1	1	28	0	0
1	2	2	1	2	2	1	1	25	1	0	3		1	10	1	1991	25	1	P		1	2		2		3		2							1	1	1	2	2			2			3	1		1	2
1	2	3	1	3	2	1	1	0	0	1
1	2	4	1	3	2	1	1	4	0	1
1	2	5	1	3	1	1	1	2	0	1
1	2	1	1	1	1	1	1	47	0	0
1	2	2	1	2	2	1	1	35	1	0	3		1	3	1	1971	35	2				1		5		3		1	1	2	2	1	1	2	1	1	2	4	2			1	2	1	9	1		1	1
0	2	3	1	3	2	1	1	15	1	0	3		1	6	1	2001	15	1	P		1	2		5		3		2							2										0	1
0	2	4	1	3	1	1	1	13	0	1
1	2	5	1	3	2	1	1	10	0	1
0	2	6	1	3	1	1	1	8	0	1
0	2	7	1	3	2	1	1	6	0	1
1	2	8	1	3	2	1	1	3	0	1
0	2	1	1	1	2	1	1	57	0	0
1	2	2	1	3	1	1	1	32	0	0
1	2	3	1	4	2	1	1	22	1	0	3		1	10	1	1994	22	1	P		1	1		2		3		1	1	2	2	2	2	2	1	1	0	3	2			2			3	1		1	2
0	2	4	1	5	1	1	1	25	0	0
1	2	5	1	3	2	1	1	23	1	0	3		1	10	1	1994	22	1	P		1	1		2		3		1	1	2	2	2	2	2	1	1	0	3	2			2			3	1		1	2
0	2	6	1	5	2	1	1	13	0	1
0	2	7	1	5	2	1	1	6	0	1
0	2	8	1	5	2	1	1	3	0	1
1	2	9	1	5	1	1	1	2	0	1
1	2	10	1	5	1	1	1	0	0	1
1	2	11	1	5	2	1	1	0	0	1
1	2	1	1	1	1	1	1	21	0	0
1	2	2	1	9	1	1	1	92	0	0
1	2	3	1	2	2	1	1	19	1	0	3		1	4	1	1997	19	1	P		1	2		2		3		2							1	1	0	1	2			2			1	1		1	1
1	2	4	1	3	2	1	1	0	0	1
0	2	5	1	9	2	1	1	68	0	0
0	2	6	1	8	2	1	1	20	1	0	3		1	4	1	1997	19	1	P		1	2		2		3		2							1	1	0	1	2			2			1	1		1	1
0	2	7	1	9	2	1	1	2	0	1
1	2	1	1	1	1	1	1	56	0	0
1	2	2	1	2	2	1	1	41	1	0	3		1	10	1	1986	30	1	O		2			5		3		1	1	2	2	1	2	2	1	1	2	0	2			2			2	1		1	1
0	2	3	1	3	2	1	1	30	1	0	3		1	2	1	1975	41	1	P		1	1		2		3		1	1	2	2	1	1	2	1	1	0	1	2			2			1	1		0
0	2	4	1	9	2	1	1	8	0	1
0	2	5	1	5	1	1	1	12	0	1
0	2	6	1	5	1	2	1	2	0	1
1	2	1	1	8	1	1	1	26	0	0
1	2	2	1	1	2	1	1	35	1	0	3		1	2	1	1981	35	2				1		1		3		1	1	2	2	1	1	2	1	1	3	3	2			2			6	1		1	1
1	2	3	1	3	1	1	1	21	0	0
1	2	4	1	3	2	1	1	19	1	0	3		1	10	1	1995	21	1	P		1	3		1		3		1	1	2	2	1	1	2	1	1	2	0	2			2			2	1		1	2
1	2	5	1	3	2	1	1	14	0	1
1	2	7	1	3	2	1	1	9	0	1
1	2	8	1	3	1	1	1	4	0	1
1	2	1	1	1	1	1	1	58	0	0
1	2	2	1	2	2	1	1	37	1	0	1		1	4	1	1979	37	1	O		2			1		3		1	1	2	1	1	1	1	1	1	2	1	2			2			3	1		1	0
1	2	3	1	3	1	1	1	10	0	1
1	2	4	1	5	1	1	1	18	0	0
1	2	5	1	5	1	1	1	19	0	0
1	2	6	1	3	1	1	1	13	0	1
1	2	7	1	3	1	1	1	7	0	1
1	2	8	1	3	1	1	1	4	0	1
1	2	9	1	3	1	1	1	19	0	0
1	2	10	1	5	1	1	1	7	0	1
0	2	1	1	1	2	1	1	42	1	0	3		1	7	1	1974	42	1	P		1	2		2		3		1	1	2	2	2	2	1	1	1	2	2	1	0	2	1	0	2	8	1		0
1	2	2	1	3	1	1	1	25	0	0
1	2	3	1	4	2	1	1	18	1	0	1		1	10	1	1997	18	1	P		1	2		2		3		1	1	2	2	2	1	1	1	1	1	0	2			2			1	1		1	1
0	2	4	1	3	1	1	1	16	0	0
0	2	5	1	3	2	1	1	13	0	1
0	2	6	1	3	2	1	1	8	0	1
0	2	7	1	3	1	1	1	3	0	1
1	2	8	1	5	1	1	1	1	0	1
1	2	1	1	1	1	1	1	50	0	0
1	2	1	1	1	1	1	1	40	0	0
1	2	1	1	1	1	1	1	28	0	0
1	2	2	1	2	2	1	1	24	1	0	3		1	11	1	1992	24	1	P		1	2		1		3		1	2	2	2	1	2	1	1	1	3	3	2			2			6	1		1	1
1	2	3	1	3	2	1	1	10	0	1
1	2	4	1	3	2	1	1	8	0	1
1	2	5	1	3	2	1	1	7	0	1
1	2	6	1	3	1	1	1	5	0	1
1	2	7	1	3	1	1	1	2	0	1
1	2	8	1	3	2	1	1	1	0	1
1	2	1	1	1	1	1	1	34	0	0
1	2	2	1	2	2	1	1	30	1	0	3		1	12	1	1986	30	1	P		1	1		1		3		1	1	2	2	2	2	1	1	1	3	4	2			2			7	1		1	1
1	2	3	1	3	1	1	1	17	0	0
1	2	4	1	3	1	1	1	14	0	1
1	2	5	1	3	2	1	1	12	0	1
1	2	6	1	3	2	1	1	9	0	1
1	2	7	1	3	2	1	1	7	0	1
1	2	8	1	3	2	1	1	4	0	1
1	2	9	1	3	1	1	1	1	0	1
0	2	10	1	3	2	1	1	6	0	1
0	2	11	1	3	1	1	1	3	0	1
0	2	12	1	3	1	1	1	8	0	1
0	2	13	1	6	2	1	1	67	0	0
1	2	1	1	1	1	1	1	33	0	0
1	2	2	1	2	2	1	1	28	1	0	3		1	3	1	1992	24	1	P		1	2		1		3		1	1	2	2	2	2	1	1	2			1	2	0	2			2	1		1	1
0	2	3	1	9	2	1	1	24	1	0	3		1	1	1	1989	28	1	P		1	2		1		3		1	1	2	1	2	2	1	1	1	4	1	2			2			5	1		1	1
0	2	4	1	9	2	1	1	14	0	1
1	2	5	1	3	2	1	1	10	0	1
1	2	6	1	3	2	1	1	6	0	1
1	2	7	1	3	1	1	1	6	0	1
1	2	8	1	3	1	1	1	3	0	1
1	2	9	1	3	1	1	1	1	0	1
1	2	1	1	1	2	1	1	41	1	0	3		1	5	1	1976	41	1	P		1	2		1		3		1	2	2	2	1	2	1	1	1	3	1	2			2			4	1		1	0
0	2	2	1	3	1	1	1	21	0	0
1	2	3	1	3	1	1	1	17	0	0
1	2	4	1	3	1	1	1	14	0	1
1	2	5	1	3	1	1	1	13	0	1
1	2	6	1	3	2	1	1	6	0	1
0	2	1	1	1	1	1	1	37	0	0
0	2	2	1	2	2	1	1	27	1	0	3		1	3	1	1989	27	2				2		1		3		1	2	2	2	2	2	1	1	1	2	2	2			1	1	0	5	1		1	1
1	2	3	1	3	2	1	1	10	0	1
1	2	4	1	3	1	1	1	6	0	1
1	2	5	1	3	1	1	1	6	0	1
1	2	6	1	3	2	1	1	3	0	1
1	2	1	1	1	2	1	1	31	1	0	3		1	5	1	1985	31	1	P		1	1		1		3		1	2	2	2	1	1	1	1	1	1	2	1	1	2	2			6	1		1	1
1	2	2	1	2	1	1	1	32	0	0
1	2	3	1	3	2	1	1	14	0	1
1	2	4	1	3	2	1	1	12	0	1
1	2	5	1	3	1	1	1	4	0	1
1	2	1	1	1	2	1	1	24	1	0	3		1	6	1	1992	24	1	P		1	1		1		3		1	2	2	2	1	1	1	1	1	2	0	1	3	2	1	1	0	7	1		1	1
1	2	2	1	2	1	1	1	24	0	0
1	2	3	1	3	1	1	1	1	0	1
1	2	4	1	3	1	1	1	7	0	1
1	2	1	1	1	1	1	1	34	0	0
1	2	2	1	2	2	1	1	30	1	0
0	2	3	1	3	1	1	1	11	0	1
0	2	4	1	3	1	1	1	9	0	1
0	2	5	1	3	2	1	1	6	0	1
0	2	6	1	3	2	1	1	3	0	1
0	2	7	1	3	1	1	1	70	0	0
1	2	2	1	2	2	1	1	46	1	0	3		1	8	1	1970	46	1	P		1	1		1		3		1	1	2	2	1	1	1	1	1	1	2	2			2			3	1		0
1	2	3	1	3	1	1	1	17	0	0
1	2	4	1	3	2	1	1	14	0	1
1	2	5	1	3	2	1	1	8	0	1
1	2	1	1	1	1	1	1	32	0	0
1	2	2	1	2	2	1	1	28	1	0	3		1	3	1	1987	29	1	P		1	3		1		3		1	2	2	2	2	1	1	1	1	2	2	2			2			4	1		1	2
0	2	3	1	9	2	1	1	13	0	1
1	2	4	1	3	1	1	1	9	0	1
1	2	5	1	3	2	1	1	7	0	1
1	2	6	1	3	1	1	1	4	0	1
0	2	7	1	3	2	1	1	0	0	1
0	2	8	1	6	2	1	1	70	0	0
1	2	2	1	2	2	1	1	24	1	0	3		98		1	1992		1	O		2			2		3		1	1	2	2	2	1	1	1	1	2	1	1	1	0	2			4	1		1	2
1	2	3	1	3	2	1	1	7	0	1
1	2	5	1	3	1	1	1	2	0	1
1	2	6	1	6	2	1	1	70	0	0
0	2	7	1	8	1	1	1	22	0	0
1	2	8	1	2	2	1	1	22	1	0	3		1	10	1	1994	22	1	O		2			2		3		1	2	2	2	1	1	1	1	1	1	0	2			2			1	1		1	1
1	2	9	1	3	1	1	1	0	0	1
1	2	10	1	3	1	1	1	0	0	1
1	2	1	1	1	1	1	1	54	0	0
1	2	2	1	2	2	1	1	52	0	0
1	2	3	1	3	1	1	1	16	0	0
1	2	4	1	3	1	1	1	14	0	1
1	2	5	1	3	1	1	1	12	0	1
1	2	6	1	3	2	1	1	18	1	0	3		98		1	2001		1	P		1	2		1		3		2							2										0	1
1	2	7	1	3	2	1	1	15	1	0	3		1	4	1	1998	18	1	P		1	2		1		3		1	1	2	2	2	2	1	2										0	1
1	2	1	1	1	1	1	1	40	0	0
1	2	2	1	2	2	1	1	31	1	0	3		1	2	1	1985	31	1	P		1	1		1		3		1	2	2	2	2	1	1	1	1	1	4	2			1	2	0	7	1		1	1
0	2	3	1	3	2	1	1	16	1	0	1		1	10	1	2000	16	1	P		1	2		1		3		1	2	2	2	1	1	1	2										0	1
0	2	4	1	3	2	1	1	12	0	1
1	2	5	1	3	1	1	1	10	0	1
1	2	6	1	3	2	1	1	7	0	1
1	2	7	1	3	2	1	1	3	0	1
0	2	1	1	1	2	1	1	65	0	0
0	2	2	1	5	1	1	1	10	0	1
0	2	3	1	5	1	1	1	8	0	1
0	2	1	1	1	1	1	1	38	0	0
0	2	2	1	2	2	1	1	22	1	0
0	2	3	1	3	1	1	1	5	0	1
0	2	4	1	3	2	1	1	3	0	1
0	2	5	1	3	2	1	1	2	0	1
0	2	6	1	3	1	1	1	0	0	1
0	2	1	1	1	1	1	1	25	0	0
0	2	2	1	2	2	1	1	20	1	0	3		1	7	1	1997	19	1	A		2			2		3		1	1	2	2	2	2	2	1	2			2			2			0	1		0
0	2	3	1	9	2	1	1	20	1	0	3		1	6	1	1997	19	1	U	0	97			2		3		2							1	2			2			2			0	1		0
0	2	4	1	8	2	1	1	19	1	0	3		1	8	1	1996	21	1	O		2			1		14		2							1	1	0	1	2			2			1	1		1	1
0	2	5	1	8	2	1	1	12	0	1
0	2	6	1	8	2	1	1	14	0	1
0	2	7	1	3	1	1	1	3	0	1
0	2	8	1	3	2	1	1	1	0	1
0	2	9	1	3	2	1	1	1	0	1
0	2	1	1	1	2	1	1	36	1	0	3		1	11	1	1970	36	2				1		1		3		2							1	1	4	1	2			2			5	1		1	1
0	2	2	1	3	1	1	1	15	0	0
0	2	3	1	3	1	1	1	12	0	1
0	2	4	1	3	2	1	1	10	0	1
0	2	5	1	3	1	1	1	8	0	1
0	2	6	1	3	1	1	1	4	0	1
0	2	1	1	1	1	1	1	22	0	0
0	2	2	1	2	2	1	1	20	1	0
0	2	3	1	8	1	1	1	18	0	0
0	2	4	1	8	1	1	1	16	0	0
0	2	5	1	3	1	1	1	3	0	1
0	2	6	1	3	1	1	1	0	0	1
0	2	1	1	1	1	1	1	27	0	0
0	2	2	1	2	2	1	1	22	1	0
0	2	3	1	3	2	1	1	3	0	1
0	2	4	1	3	2	1	1	0	0	1
1	2	1	1	1	1	1	1	57	0	0
1	2	2	1	3	1	1	1	18	0	0
1	2	1	1	1	1	1	1	24	0	0
1	2	2	1	2	2	1	1	24	1	0	3		1	11	1	1992	24	1	P		1	2		2		3		1	1	2	2	1	1	1	1	1	1	1	2			2			2	1		1	2
1	2	3	1	3	2	1	1	5	0	1
1	2	4	1	3	1	1	1	2	0	1
0	2	5	1	8	1	1	1	7	0	1
0	2	6	1	8	2	1	1	6	0	1
1	2	1	1	1	2	1	1	70	0	0
0	2	2	1	6	1	1	1	85	0	0
0	2	3	1	4	2	1	1	29	1	0	3		1	5	1	1987	29	2				1		1		10		1	1	2	1	1	1	1	1	1	0	4	2			2			4	1		1	1
0	2	4	1	3	2	1	1	11	0	1
0	2	5	1	3	2	1	1	7	0	1
0	2	6	1	5	2	1	1	8	0	1
0	2	7	1	5	1	1	1	3	0	1
0	2	9	1	5	2	1	1	2	0	1
0	2	10	1	5	2	1	1	6	0	1
0	2	11	1	5	2	1	1	4	0	1
0	2	12	1	5	2	1	1	1	0	1
0	2	82	1	5	1	1	1	6	0	1
1	2	1	1	1	1	1	1	30	0	0
1	2	2	1	2	2	1	1	27	1	0	3		1	5	1	1990	27	1	P		1	1		1		3		1	1	2	2	1	1	1	1	1	2	3	2			1	0	1	6	1		1	2
1	2	3	1	3	2	1	1	12	0	1
1	2	4	1	3	2	1	1	10	0	1
1	2	5	1	3	2	1	1	7	0	1
1	2	6	1	3	1	1	1	4	0	1
1	2	7	1	3	1	1	1	1	0	1
1	2	2	1	8	2	1	1	14	0	1
1	2	3	1	9	1	1	1	2	0	1
1	2	4	1	9	1	1	1	2	0	1
1	2	5	1	9	1	1	1	1	0	1
1	2	6	1	8	1	1	1	35	0	0
0	2	7	1	9	1	1	1	6	0	1
1	2	1	1	1	1	1	1	25	0	0
1	2	2	1	2	2	1	1	18	1	0	3		1	2	1	1999	18	2				1		2		3		2							2										0	1
1	2	1	1	1	2	1	1	53	0	0
1	2	4	1	3	2	1	1	14	0	1
1	2	1	1	1	1	1	1	45	0	0
1	2	2	1	2	2	1	1	40	1	0	3		1	4	1	1996	20	1	P		1	2		1		3		1	1	2	2	1	2	1	2										0	1
0	2	3	1	8	1	1	1	34	0	0
1	2	4	1	3	2	1	1	20	1	0	3		1	8	1	1977	40	1	P		1	1		1		3		1	1	2	1	2	2	1	1	1	5	2	2			2			7	1		1	2
1	2	5	1	3	2	1	1	17	1	0	3		1	8	1	1977	40	1	P		1	1		1		3		1	1	2	1	2	2	1	1	1	5	2	2			2			7	1		1	2
1	2	6	1	3	1	1	1	14	0	1
1	2	7	1	3	1	1	1	12	0	1
0	2	8	1	3	1	1	1	6	0	1
1	2	9	1	3	1	1	1	4	0	1
1	2	1	1	1	1	1	1	29	0	0
1	2	2	1	2	2	1	1	29	1	0	3		1	6	1	1988	29	1	P		1	1		96	Prm	3		1	1	2	2	1	2	1	1	1	2	3	2			2			5	1		1	3
1	2	3	1	3	2	1	1	10	0	1
1	2	4	1	3	1	1	1	8	0	1
1	2	5	1	3	2	1	1	6	0	1
0	2	6	1	3	1	1	1	4	0	1
1	2	7	1	3	2	1	1	2	0	1
0	2	1	1	1	1	1	1	46	0	0
0	2	2	1	2	2	1	1	55	0	0
0	2	3	1	3	1	1	1	30	0	0
0	2	4	1	3	2	1	1	12	0	1
0	2	5	1	3	1	1	1	7	0	1
0	2	2	1	6	1	1	1	75	0	0
1	2	3	1	3	2	1	1	18	1	0	3		1	10	1	1973	44	2				1		1		3		2							1	1	6	2	1	2	0	2			8	1		0
0	2	4	1	3	1	1	1	16	0	0
1	2	5	1	3	1	1	1	14	0	1
1	2	6	1	3	1	1	1	10	0	1
1	2	7	1	3	1	1	1	8	0	1
1	2	1	1	1	1	1	1	68	0	0
1	2	2	1	5	2	1	1	20	1	0	3		1	8	1	1996	20	1	P		1	2		1		3		1	1	2	2	2	2	1	1	1	0	2	2			2			2	1		1	2
1	2	3	1	3	1	1	1	18	0	0
0	2	4	1	5	1	1	1	9	0	1
1	2	5	1	5	2	1	1	3	0	1
1	2	6	1	5	2	1	1	0	0	1
1	2	1	1	1	1	1	1	50	0	0
1	2	2	1	2	2	1	1	38	1	0	3		1	5	1	1979	37	1	P		1	1		1		3		1	2	2	2	2	2	2	1	1	4	1	2			2			5	1		1	1
0	2	3	1	3	1	1	1	15	0	0
0	2	4	1	3	1	1	1	12	0	1
0	2	5	1	3	1	1	1	9	0	1
0	2	6	1	3	1	1	1	7	0	1
0	2	7	1	3	2	1	1	3	0	1
1	2	1	1	1	1	1	1	37	0	0
1	2	2	1	2	2	1	1	36	1	0	3		98		1	1981		1	P		1	1		1		3		2							1	1	3	3	1	1	0	2			6	1		1	1
0	2	3	1	3	2	1	1	14	0	1
0	2	4	1	3	1	1	1	12	0	1
0	2	5	1	3	2	1	1	10	0	1
1	2	6	1	3	2	1	1	7	0	1
0	2	7	1	3	1	1	1	2	0	1
0	2	8	1	10	1	1	1	5	0	1
0	2	9	1	8	1	1	1	40	0	0
0	2	10	2	7	2	2	1	55	0	0
0	2	11	1	9	1	2	1	8	0	1
1	2	1	1	1	1	1	1	66	0	0
1	2	2	1	2	2	1	1	62	0	0
0	2	3	1	5	2	1	1	15	1	0	3		1	1	1	1982	33	1	P		1	2		7		10		2							1	1	2	2	2			2			4	1		0
0	2	4	1	5	1	1	1	12	0	1
1	2	5	1	5	1	1	1	14	0	1
1	2	6	1	5	2	1	1	10	0	1
1	2	7	1	5	1	1	1	10	0	1
1	2	8	1	5	2	1	1	8	0	1
1	2	9	1	3	1	1	1	36	0	0
1	2	10	1	4	2	1	1	34	1	0	3		1	1	1	1982	33	1	P		1	2		7		10		2							1	1	2	2	2			2			4	1		0
1	2	1	1	1	1	1	1	78	0	0
1	2	2	1	2	2	1	1	64	0	0
1	2	3	1	3	1	1	1	24	0	0
1	2	4	1	3	1	1	1	32	0	0
0	2	5	1	4	2	1	1	21	1	0	3		1	12	1	1995	20	1	P		1	2		1		3		1	1	2	2	2	1	2	1	1	1	1	2			2			2	1		1	1
0	2	7	1	5	2	1	1	5	0	1
0	2	8	1	5	2	1	1	14	0	1
0	2	9	1	5	2	1	1	6	0	1
1	2	1	1	1	1	1	1	52	0	0
0	2	2	1	2	2	1	1	49	1	0	3		1	12	1	1968	48	2				1		1		3		2							1	1	0	0	1	4	1	2			5	1		0
1	2	1	1	1	1	1	1	32	0	0
0	2	2	1	2	2	1	1	37	1	0	3		1	7	1	1980	38	2				1		1		3		2							1	1	1	0	2			2			1	1		1	1
0	2	3	1	3	2	1	1	2	0	1
1	2	1	1	1	1	1	1	68	0	0
0	2	2	1	3	1	1	1	14	0	1
0	2	1	1	1	1	1	1	70	0	0
1	2	1	1	1	2	1	1	68	0	0
0	2	2	1	3	1	1	1	34	0	0
0	2	3	1	3	2	1	1	40	1	0	3		1	5	1	1976	40	2				1		2		3		1	2	2	2	1	1	2	2										0	1
0	2	1	1	1	1	1	1	69	0	0
0	2	2	1	2	2	1	1	68	0	0
0	2	3	1	3	2	1	1	32	1	0	3		1	10	1	1984	34	1	P		1	2		1		3		1	1	2	2	1	1	2	1	1	2	1	2			1	0	2	5	1		1	2
0	2	4	1	5	2	1	1	6	0	1
0	2	5	1	5	1	1	1	3	0	1
0	2	6	1	5	1	1	1	0	0	1
1	2	1	1	1	2	1	1	25	1	0	3		1	3	1	1991	25	1	P		1	1		1		3		1	2	2	2	1	1	2	1	1	1	1	2			2			2	1		1	1
1	2	2	1	3	1	1	1	6	0	1
1	2	3	1	3	2	1	1	3	0	1
0	2	1	1	1	1	1	1	31	0	0
0	2	2	1	2	1	1	1	30	0	0
0	2	3	1	3	1	1	1	17	0	0
0	2	4	1	3	1	1	1	14	0	1
0	2	6	1	3	1	1	1	6	0	1
0	2	1	1	1	1	1	1	53	0	0
0	2	3	1	3	1	1	1	19	0	0
0	2	4	1	3	1	1	1	17	0	0
0	2	5	1	3	1	1	1	14	0	1
0	2	6	1	3	2	1	1	10	0	1
0	2	7	1	3	2	1	1	8	0	1
0	2	8	1	3	2	1	1	3	0	1
0	2	9	1	3	1	1	1	3	0	1
1	2	1	1	1	1	1	1	22	0	0
1	2	2	1	2	2	1	1	21	1	0	3		1	1	1	1993	21	1	P		1	1		2		3		1	1	2	2	2	2	2	1	1	1	1	2			1	1	0	3	1		1	3
1	2	3	1	3	1	1	1	5	0	1
1	2	4	1	3	2	1	1	0	0	1
1	2	1	1	1	2	1	1	55	0	0
1	2	2	1	5	1	1	1	11	0	1
1	2	3	1	5	1	1	1	8	0	1
1	2	4	1	5	1	1	1	7	0	1
1	2	5	1	5	1	1	1	8	0	1
1	2	6	1	5	1	1	1	4	0	1
1	2	7	1	5	1	1	1	2	0	1
1	2	1	1	1	1	1	1	34	0	0
1	2	2	1	2	2	1	1	32	1	0
1	2	3	1	3	2	1	1	12	0	1
1	2	4	1	3	1	1	1	10	0	1
1	2	5	1	3	2	1	1	6	0	1
1	2	6	1	3	1	1	1	3	0	1
1	2	7	1	3	2	1	1	0	0	1
1	2	1	1	1	2	1	1	53	0	0
0	2	2	1	3	1	1	1	18	0	0
0	2	3	1	4	2	1	1	17	1	0	3		1	1	1	2000	17	1	P		1	2		1		3		2							2										0	1
1	2	1	1	1	1	1	1	25	0	0
1	2	2	1	2	2	1	1	23	1	0	3		1	6	1	1993	23	1	P		1	2		2		3		2							1	1	1	2	2			2			3	1		1	3
1	2	3	1	3	2	1	1	6	0	1
1	2	4	1	3	2	1	1	3	0	1
1	2	5	1	3	1	1	1	1	0	1
0	2	1	1	1	2	1	1	72	0	0
1	2	1	1	1	2	1	1	67	0	0
1	2	2	1	5	1	1	1	14	0	1
0	2	3	1	5	1	1	1	9	0	1
1	2	4	1	5	2	1	1	7	0	1
1	2	5	1	6	2	1	1	7	0	1
1	2	6	1	5	1	1	1	5	0	1
0	2	1	1	1	1	1	1	37	0	0
0	2	1	1	1	1	1	1	65	0	0
0	2	2	1	2	2	1	1	60	0	0
1	2	3	1	3	1	1	1	36	0	0
1	2	5	1	3	1	1	1	26	0	0
1	2	6	1	4	2	1	1	24	1	0	3		1	6	1	1994	24	1	P		1	2		2		3		1	1	2	2	2	2	2	1	1	4	0	2			2			4	1		1	3
1	2	7	1	5	1	1	1	7	0	1
1	2	8	1	5	1	1	1	5	0	1
1	2	9	1	5	1	1	1	3	0	1
1	2	10	1	5	1	1	1	1	0	1
1	2	1	1	1	1	1	1	27	0	0
1	2	2	1	2	2	1	1	25	1	0	3		1	4	1	1991	25	2				1		2		3		1	1	2	2	1	1	2	1	1	2	1	2			1	0	1	4	1		1	3
1	2	3	1	3	1	1	1	5	0	1
1	2	4	1	3	1	1	1	2	0	1
1	2	5	1	3	1	1	1	0	0	1
1	2	1	1	1	2	1	1	50	0	0
0	2	2	1	8	2	1	1	35	1	0	3		1	1	1	1981	35	2				1		2		3		2							1	1	3	0	1	0	1	2			4	1		1	1
1	2	3	1	3	2	1	1	26	1	0	3		1	1	1	1981	35	2				1		2		3		2							1	1	3	0	1	0	1	2			4	1		1	1
1	2	4	1	3	2	1	1	13	0	1
0	2	5	1	5	1	1	1	10	0	1
0	2	6	1	5	1	1	1	6	0	1
0	2	7	1	5	1	1	1	3	0	1
0	2	8	1	5	2	1	1	14	0	1
1	2	1	1	1	2	1	1	70	0	0
0	2	1	1	1	1	1	1	30	0	0
0	2	2	1	2	2	1	1	28	1	0	3		1	8	1	1988	28	1	P		1	2		2		3		1	1	1	2	1	1	1	1	1	1	0	2			2			1	1		1	1
0	2	3	1	3	1	1	1	0	0	1
0	2	1	1	1	1	1	1	30	0	0
0	2	2	1	2	2	1	1	23	1	0	3		1	11	1	2000	16	1	P		1	2		1		3		1	1	2	2	1	1	2	1	2			2			2			0	1		0
0	2	3	1	8	2	1	1	14	0	1
0	2	4	1	8	2	1	1	12	0	1
0	2	5	1	8	2	1	1	10	0	1
0	2	6	1	8	2	1	1	16	1	0	3		1	11	1	2000	16	1	P		1	2		1		3		1	1	2	2	1	1	2	1	2			2			2			0	1		0
0	2	7	1	3	2	1	1	5	0	1
0	2	8	1	3	2	1	1	3	0	1
0	2	9	1	3	1	1	1	0	0	1
0	2	10	1	8	1	1	1	18	0	0
0	2	1	1	1	1	1	1	75	0	0
0	2	2	1	2	2	1	1	75	0	0
0	2	1	1	1	1	1	1	22	0	0
0	2	2	1	2	2	1	1	22	1	0
0	2	3	1	9	1	1	1	20	0	0
0	2	4	1	9	1	1	1	14	0	1
0	2	5	1	3	1	1	1	3	0	1
0	2	6	1	3	1	1	1	1	0	1
0	2	1	1	1	1	1	1	60	0	0
0	2	2	1	3	1	1	1	30	0	0
0	2	3	1	4	2	1	1	25	1	0	3		1	5	1	1992	25	1	O		2			1		3		1	1	2	2	1	1	1	1	1	0	1	2			2			1	1		1	1
0	2	4	1	3	2	1	1	20	1	0	3		1	5	1	1992	25	1	O		2			1		3		1	1	2	2	1	1	1	1	1	0	1	2			2			1	1		1	1
0	2	5	1	5	1	1	1	6	0	1
0	2	6	1	5	1	1	1	2	0	1
0	2	7	1	5	2	1	1	1	0	1
0	2	8	1	5	2	1	1	14	0	1
0	2	9	1	5	2	1	1	1	0	1
0	2	1	1	1	1	1	1	38	0	0
0	2	2	1	2	2	1	1	35	1	0
0	2	3	1	3	1	1	1	12	0	1
0	2	4	1	1	1	1	1	10	0	1
0	2	5	1	3	1	1	1	9	0	1
0	2	6	1	3	2	1	1	6	0	1
0	2	7	1	3	1	1	1	4	0	1
0	2	8	1	3	2	1	1	2	0	1
0	2	1	1	1	2	1	1	64	0	0
0	2	2	1	8	1	1	1	31	0	0
0	2	3	1	2	1	1	1	73	0	0
0	2	4	1	3	2	1	1	20	1	0	3		1	1	1	1996	20	1	P		1	2		2		3		1	1	2	2	1	1	1	1	1	1	0	2			2			1	1		1	1
0	2	5	1	3	1	1	1	13	0	1
0	2	6	1	5	2	1	1	1	0	1
0	2	1	1	1	1	1	1	53	0	0
0	2	2	1	2	2	1	1	23	1	0
0	2	3	1	6	2	1	1	78	0	0
0	2	4	1	3	1	1	1	17	0	0
0	2	5	1	3	1	1	1	1	0	1
1	2	1	1	1	2	1	1	51	0	0
1	2	2	1	3	2	1	1	15	1	0	3		1	4	1	2002	15	1	P		1	2		6		3		1	2	2	2	2	1	1	2										0	1
1	2	3	1	5	2	1	1	10	0	1
1	2	8	1	5	1	1	1	5	0	1
1	2	1	1	1	1	1	1	36	0	0
1	2	2	1	2	2	1	1	25	1	0	3		1	10	1	1990	25	1	P		1	2		5		3		1	1	2	2	1	2	1	1	1	2	2	2			2			4	1		1	1
1	2	3	1	3	2	1	1	10	0	1
1	2	4	1	3	1	1	1	8	0	1
1	2	5	1	3	2	1	1	5	0	1
1	2	6	1	3	1	1	1	2	0	1
1	2	1	1	1	1	1	1	28	0	0
1	2	2	1	2	2	1	1	36	1	0	3		1	7	1	1980	36	1	O		2			1		3		1	1	2	2	1	2	1	1	1	4	1	2			2			5	1		1	1
1	2	3	1	3	1	1	1	14	0	1
1	2	4	1	3	2	1	1	13	0	1
1	2	5	1	3	1	1	1	27	0	0
1	2	6	1	3	1	1	1	7	0	1
1	2	7	1	3	1	1	1	3	0	1
1	2	8	1	3	1	1	1	3	0	1
1	2	1	1	1	1	1	1	38	0	0
1	2	2	1	2	2	1	1	32	1	0	3		1	7	1	1984	32	1	P		1	1		1		3		1	1	2	2	2	2	1	1	1	6	3	1	0	1	1	1	1	11	1		1	1
1	2	3	1	3	1	1	1	18	0	0
0	2	4	1	3	1	1	1	16	0	0
0	2	5	1	3	2	1	1	14	0	1
0	2	6	1	3	2	1	1	12	0	1
1	2	7	1	3	1	1	1	10	0	1
0	2	8	1	3	2	1	1	8	0	1
1	2	9	1	3	1	1	1	6	0	1
1	2	10	1	3	1	1	1	4	0	1
0	2	11	1	5	1	1	1	6	0	1
1	2	1	1	1	1	1	1	37	0	0
1	2	2	1	2	2	1	1	29	1	0	3		1	7	1	1987	29	1	P		1	2		1		3		1	1	2	2	2	2	1	1	1	4	4	1	1	0	2			9	1		1	1
0	2	3	1	3	1	1	1	9	0	1
1	2	4	1	3	2	1	1	13	0	1
0	2	5	1	3	1	1	1	10	0	1
1	2	6	1	3	2	1	1	8	0	1
0	2	7	1	3	1	1	1	5	0	1
0	2	8	1	3	1	1	1	7	0	1
1	2	9	1	3	2	1	1	4	0	1
1	2	10	1	3	2	1	1	1	0	1
0	2	11	1	3	2	1	1	11	0	1
1	2	1	1	1	2	1	1	71	0	0
1	2	2	1	3	1	1	1	34	0	0
1	2	3	1	4	2	1	1	25	1	0	3		1	11	1	1991	25	1	P		1	2		2		3		1	1	2	2	1	2	1	1	1	1	1	1	0	0	2			2	1		1	1
1	2	4	1	5	2	1	1	5	0	1
1	2	5	1	5	1	1	1	3	0	1
0	2	6	1	5	2	1	1	6	0	1
0	2	7	1	5	2	1	1	3	0	1
0	2	8	1	5	2	1	1	0	0	1
0	2	1	1	1	1	1	1	25	0	0
0	2	2	1	2	2	1	1	25	1	0	3		1	8	1	1991	25	1	P		1	1		5		3		1	2	2	2	2	1	1	1	1	1	3	2			2			4	1		1	1
0	2	3	1	3	2	1	1	9	0	1
1	2	4	1	3	2	1	1	6	0	1
1	2	5	1	3	1	1	1	4	0	1
1	2	6	1	3	2	1	1	1	0	1
1	2	1	1	1	1	1	1	55	0	0
1	2	2	1	2	2	1	1	48	1	0	3		1	1	1	1969	48	2				1		1		3		1	1	2	2	2	2	1	1	1	3	1	1	2	1	1	1	0	8	1		1	0
1	2	3	1	3	2	1	1	14	0	1
1	2	4	1	3	1	1	1	14	0	1
1	2	5	1	3	1	1	1	11	0	1
1	2	6	1	3	1	1	1	8	0	1
1	2	1	1	1	1	1	1	35	0	0
1	2	2	1	2	2	1	1	28	1	0	3		1	8	1	1987	28	1	P		1	2		5		1		1	2	2	1	2	2	1	1	1	1	1	1	0	2	2			4	1		1	1
1	2	3	1	3	2	1	1	10	0	1
1	2	4	1	3	1	1	1	3	0	1
1	2	1	1	1	1	1	1	27	0	0
1	2	2	1	2	2	1	1	25	1	0
1	2	3	1	3	2	1	1	4	0	1
1	2	4	1	3	2	1	1	12	0	1
1	2	5	1	8	1	1	1	24	0	0
1	2	1	1	1	1	1	1	26	0	0
1	2	2	1	2	2	1	1	24	1	0	3		1	10	1	1994	24	1	P		1	2		5		3		1	1	2	2	1	1	2	1	1	2	1	2			2			3	1		1	1
1	2	3	1	3	1	1	1	6	0	1
1	2	4	1	3	1	1	1	3	0	1
1	2	5	1	3	2	1	1	1	0	1
1	2	1	1	1	1	1	1	41	0	0
1	2	2	1	2	2	1	1	28	1	0	3		1	6	1	1988	28	1	P		1	1		5		3		1	2	2	2	1	1	2	1	1	5	1	2			1	1	0	7	1		1	2
1	2	3	1	3	1	1	1	12	0	1
1	2	4	1	3	2	1	1	10	0	1
1	2	5	1	3	1	1	1	8	0	1
1	2	6	1	3	1	1	1	5	0	1
1	2	7	1	3	1	1	1	3	0	1
1	2	8	1	3	1	1	1	0	0	1
1	2	1	1	1	2	1	1	25	1	0	3		1	7	1	1995	25	1	P		1	1		1		3		1	2	2	2	1	1	2	1	1	3	1	2			1	1	0	5	1		1	1
1	2	2	1	3	2	1	1	11	0	1
0	2	3	1	3	1	1	1	8	0	1
1	2	4	1	3	1	1	1	6	0	1
1	2	5	1	3	1	1	1	2	0	1
1	2	1	1	1	1	1	1	30	0	0
1	2	2	1	2	2	1	1	26	1	0	3		1	2	1	1990	26	1	O		2			2		3		1	1	2	2	1	1	2	1	1	0	5	2			2			5	1		1	2
1	2	3	1	3	2	1	1	11	0	1
1	2	4	1	3	2	1	1	9	0	1
1	2	5	1	3	2	1	1	6	0	1
1	2	6	1	3	2	1	1	4	0	1
1	2	7	1	3	2	1	1	1	0	1
1	2	1	1	1	2	1	1	62	0	0
1	2	2	1	10	2	1	1	14	0	1
1	2	1	1	1	2	1	1	60	0	0
1	2	2	1	3	1	1	1	20	0	0
1	2	3	1	3	2	1	1	17	1	0	3		1	10	1	1999	17	1	O		2			2		3		1	1	1	2	2	2	2	2										0	1
1	2	4	1	5	1	1	1	13	0	1
1	2	5	1	5	1	1	1	4	0	1
0	2	2	1	3	1	1	1	19	0	0
0	2	3	1	3	1	1	1	29	0	0
0	2	4	1	3	2	1	1	8	0	1
0	2	5	1	5	2	1	1	5	0	1
0	2	6	1	5	1	1	1	3	0	1
0	2	1	1	1	1	1	1	26	0	0
0	2	2	1	2	2	1	1	22	1	0	3		1	4	1	1994	22	2				1		1		3		1	1	2	1	1	1	1	1	1	0	1	2			2			1	1		0
0	2	3	1	3	2	1	1	8	0	1
1	2	1	1	1	1	1	1	56	0	0
1	2	2	1	2	2	1	1	40	1	0	3		1	11	1	1991	25	2				1		1		3		1	1	2	2	1	1	1	1	1	0	1	2			2			1	1		1	1
[truncated: 1,046 more rows]
[truncated: 42 more columns]

## Sheet: Survey 2 population
llinuse	scounty	tbl_householdmembers	qn1_member_lineno	qn2_usualresidentvisitor	qn3_rship2hhhead	gender	qn5_doeslivehere	qn6_stayherelastnight	age	qn8_iswomanaged15_49	qn9_ischildaged0_5	womanlineno	residence	interviewinformedconsent	linenumber	qn102a_monthofbirth	qn102b_yearofbirth	qn103_lastbdage	attendwomen	educwomen	qn106_noofyrs	qn108_readmsg	qn108a_specifylang	qn109_religion	qn109a_otherreligion	qn110_ethnicity	qn110a_specethnicity	messages	qn112a_radio	qn112b_television	qn112c_poster	qn112d_healthworker	qn112e_commevent	qn112f_anywhere	qn201_givenbirth	qn202_sonsordaughters	qn203a_noofson	qn203b_noofdaughter	qn204_livesonordaughter	qn205a_noalivesons	qn205b_noalivedaughters	qn206_bornbutdied	qn207a_deadboys	qn207b_deadgirls	qn209_childrentotal	qn210_birthin6yrs	qn221_anylivebirths	qn224_pregnant	qn225_nomonthpreg
1	1	1	1	1	1	1	1	1	18	0	0
1	1	2	2	1	8	1	1	1	14	0	0
1	1	3	3	1	8	1	1	1	10	0	0
0	1	4	4	1	8	1	1	1	24	0	0
1	1	1	1	1	1	1	1	1	54	0	0
1	1	2	2	1	2	2	1	1	47	1	0	2	2	1	2	3	1970	47	1	1	1	1		1		3		2							1	1	4	5	1	2	2	2			1	0		2
1	1	3	3	1	3	1	1	1	20	0	0
0	1	4	5	1	3	2	1	1	16	1	0
1	1	5	6	1	3	1	1	1	13	0	0	5	2	1	5	1	2001	16	1	1	5	3		1		3		1	2	2	1	1	2	1	2													2
1	1	6	7	1	3	2	1	1	10	0	0
1	1	7	8	1	3	2	1	1	8	0	0
1	1	1	1	1	1	1	1	1	48	0	0	1	2	1	2	11	1977	39	2					1		3		1	1	2	1	1	1	1	1	1	7	3	1	0	2	1	1	1	1	1	2	2
1	1	2	2	1	2	2	1	1	40	1	0
0	1	3	3	1	3	1	1	1	21	0	0
1	1	4	4	1	3	1	1	1	18	0	0
0	1	5	5	1	3	1	1	1	15	0	0
1	1	6	6	1	3	1	1	1	13	0	0
1	1	7	7	1	3	1	1	1	11	0	0
0	1	8	8	1	3	1	1	1	9	0	0
1	1	9	9	1	3	1	1	1	7	0	0
1	1	10	10	1	3	2	1	1	5	0	0
1	1	11	11	1	6	2	1	1	80	0	0
1	1	1	1	1	1	2	1	1	74	0	0
1	1	1	1	1	1	1	1	1	70	0	0	1	2	1	1	9	1997	17	1	1	5	2		1		3		1	1	2	1	1	1	1	2													2
1	1	2	2	1	2	2	1	1	48	1	0	2	2	1	2	11	1969	47	1	1	2	1		1		3		1	1	2	1	1	1	1	1	1	4	5	1	1	1	2			1	2	2	1	6
1	1	3	3	1	3	2	1	1	18	1	0	3	2	1	3	4	2001	16	1	1	5	2		1		3		1	1	2	1	2	2	1	2													2
1	1	4	4	1	3	2	1	1	16	1	0
1	1	5	5	1	3	1	1	1	13	0	0
1	1	6	6	1	3	2	1	1	8	0	0
1	1	7	7	1	3	2	1	1	6	0	0
1	1	8	8	1	3	1	1	1	1	0	1
1	1	9	9	1	3	1	1	1	1	0	1
1	1	1	1	1	1	1	1	1	49	0	0
1	1	2	2	1	2	2	1	1	45	1	0	2	2	1	2	3	1972	45	1	1	2	1		1		3		2							1	1	3	4	1	1	2	2			1	0		2
0	1	4	6	1	3	2	1	1	14	0	0
0	1	5	7	1	3	1	1	1	10	0	0
1	1	1	1	1	1	1	1	1	44	0	0
1	1	2	2	1	2	2	1	1	35	1	0	2	2	1	2	3	1982	35	1	1	1	1		1		3		2							1	1	7	3	2			1	1	1	1	0		2
0	1	3	4	1	3	1	1	1	18	0	0
1	1	4	5	1	3	1	1	1	15	0	0
1	1	5	6	1	3	1	1	1	13	0	0
1	1	6	7	1	3	2	1	1	12	0	0
1	1	7	8	1	3	1	1	1	10	0	0
1	1	8	9	1	3	1	1	1	8	0	0
0	1	9	10	1	3	2	1	1	7	0	0
1	1	3	3	1	3	2	1	1	8	0	0
1	1	4	4	1	3	1	1	1	5	0	0
1	1	1	1	1	1	1	1	1	51	0	0
1	1	2	2	1	3	2	1	1	40	1	0	2	2	1	2	5	1977	40	2					1		3		2							1	1	3	5	1	1	1	2			1	1	1	2
1	1	3	3	1	3	2	1	1	19	1	0	3	2	1	3	7	1997	19	1	1	7	2		1		3		1	1	2	2	2	2	2	2													2
1	1	4	4	1	3	1	1	1	16	0	0
1	1	5	5	1	3	2	1	1	14	0	0
0	1	6	7	1	3	2	1	1	10	0	0
1	1	7	8	1	3	1	1	1	7	0	0
1	1	8	10	1	3	2	1	1	5	0	0
1	1	1	1	1	1	1	1	1	41	0	0
1	1	2	2	1	2	2	1	1	47	1	0	2	2	1	2	9	1969	47	2					5		3		1	1	2	2	1	2	1	1	1	0	1	2			2			1	1	2	2
1	1	3	3	1	3	2	1	1	16	1	0	3	2	1	3	2	2000	21	1	1	6	2		5		3		1	2	2	2	1	2	1	2													2
1	1	4	4	1	3	2	1	1	14	0	0
1	1	5	5	1	3	1	1	1	12	0	0
1	1	6	6	1	3	1	1	1	10	0	0
1	1	7	7	1	3	2	1	1	5	0	0
1	1	8	8	1	3	2	1	1	7	0	0
1	1	1	1	1	1	1	1	1	32	0	0
1	1	2	2	1	2	2	1	1	23	1	0	2	2	1	2	12	1992	23	1	1	6	1		1		3		1	1	2	2	1	2	1	1	1	1	1	2			2			1	2	2	2
1	1	3	3	1	3	2	1	1	4	0	1
1	1	4	4	1	3	1	1	1	1	0	1
1	1	1	1	1	1	2	1	1	34	1	0	1	2	1	1	11	1982	34	1	2	3			1		3		1	1	2	2	1	2	2	1	1	0	1	2			2			1	1	2	2
0	1	5	6	1	3	2	1	1	13	0	0
1	1	6	7	1	3	1	1	1	10	0	0
1	1	7	8	1	3	2	1	1	7	0	0
1	1	8	9	1	3	2	1	1	5	0	0
1	1	9	10	1	3	1	1	1	1	0	1
1	1	1	1	1	2	2	1	1	25	1	0	1	2	1	1	12	1991	25	1	1	5	2		1		3		1	2	2	2	1	2	1	1	1	1	3	1	0	1	2			1	2	1	2
1	1	2	2	1	1	1	1	1	27	0	0
1	1	3	3	1	3	2	1	1	8	0	0
1	1	4	4	1	3	1	1	1	6	0	0
1	1	5	5	1	3	2	1	1	2	0	1
1	1	6	6	1	3	2	1	1	0	0	1
0	1	1	1	1	1	2	1	1	18	1	0
0	1	3	5	1	6	1	1	1	46	0	0
0	1	4	6	1	8	2	1	1	15	1	0
0	1	5	7	1	8	2	1	1	13	0	0
1	1	6	8	1	8	2	1	1	3	0	1	6	2	1	6	10	2001	15	1	1	5	1		1		3		2							2													2
1	1	1	1	1	1	1	1	1	83	0	0	1	2	1	2	5	1991	25	1	1	7	2		2		3		2							1	1	1	2	2			2			1	3	1	2
1	1	2	2	1	4	2	1	1	25	1	0
1	1	3	3	1	5	2	1	1	2	0	1
1	1	4	4	1	3	1	1	1	35	0	0
1	1	5	5	1	9	2	1	1	10	0	0
1	1	6	6	1	5	1	1	1	5	0	0
1	1	7	7	1	5	2	1	1	1	0	1
1	1	1	1	1	1	1	1	1	40	0	0
1	1	2	2	1	1	2	1	1	24	1	0	2	2	1	2	10	1992	24	2					1		96	BAKENYI	1	2	2	2	2	2	1	1	1	5	2	2			2			1	2	1	2
1	1	3	3	1	3	1	1	1	14	0	0
1	1	4	4	1	3	2	1	1	12	0	0
1	1	5	5	1	3	1	1	1	10	0	0
1	1	6	6	1	3	2	1	1	8	0	0
1	1	7	7	1	3	1	1	1	5	0	0
1	1	8	8	1	3	1	1	1	3	0	1
1	1	9	9	1	3	1	1	1	1	0	1
1	1	1	1	1	1	1	1	1	66	0	0	1	2	1	2	2	1973	44	2					1		3		1	1	2	2	1	2	1	1	1	1	4	2			1	1	2	1	0		2
1	1	2	2	1	2	2	1	1	44	1	0	2	2	1	4	2	2002	15	1	1	7	2		1		3		1	1	2	2	2	2	2	2													2
0	1	3	3	1	3	1	1	1	20	0	0
1	1	4	4	1	3	2	1	1	15	1	0
1	1	5	5	1	3	2	1	1	13	0	0
1	1	6	6	1	3	2	1	1	10	0	0
1	1	7	7	1	3	2	1	1	8	0	0
1	1	1	1	1	1	1	1	1	47	0	0	1	2	1	4	2	1999	18	1	1	6	2		1		3		2							2													8
1	1	2	2	1	2	2	1	1	45	1	0	2	2	1	2	6	1972	45	2					1		3		1	1	2	2	2	2	1	1	1	4	4	2			2			1	0		2
1	1	3	3	1	3	2	1	1	18	1	0
1	1	4	4	1	3	1	1	1	16	0	0
1	1	5	5	1	3	2	1	1	14	0	0
1	1	6	6	1	3	2	1	1	9	0	0
1	1	7	7	1	3	1	1	1	7	0	0
1	1	8	8	1	3	2	1	1	9	0	0
1	1	1	1	1	1	1	1	1	23	0	0	1	2	1	2	6	1996	21	1	1	6	2		1		3		1	1	2	2	1	1	1	1	1	0	1	2			2			1	1	2	1	7
1	1	2	2	1	2	2	1	1	21	1	0
0	1	3	3	1	3	2	1	1	5	0	0
1	1	4	4	1	3	2	1	1	2	0	1
1	1	1	1	1	1	2	1	1	51	0	0
1	1	2	2	1	3	2	1	1	14	0	0
1	1	1	1	1	1	2	1	1	33	1	0	1	2	1	1	6	1984	33	1	1	2	1		5		3		1	1	2	1	2	2	1	1	1	5	3	2			1	1	0	1	1	2	2
1	1	2	2	1	3	1	1	1	16	0	0
1	1	3	3	1	3	2	1	1	13	0	0
1	1	4	4	1	3	1	1	1	12	0	0
1	1	5	5	1	3	1	1	1	8	0	0
1	1	6	6	1	3	2	1	1	8	0	0
1	1	1	1	1	1	1	1	1	32	0	0
1	1	2	2	1	2	2	1	1	30	1	0	2	2	1	2	2	1987	30	1	1	6	2		1		3		2							1	1	2	1	1	1	1	2			1	2	2	2
1	1	3	3	1	3	1	1	1	7	0	0
1	1	4	4	1	3	2	1	1	6	0	0
1	1	5	5	1	3	1	1	1	2	0	1
1	1	1	1	1	1	1	1	1	55	0	0
1	1	2	2	1	2	2	1	1	55	0	0
1	1	4	4	1	4	2	1	1	14	0	0
1	1	5	5	1	5	2	1	1	8	0	0
1	1	6	6	1	4	2	1	1	3	0	1
1	1	7	7	1	5	1	1	1	5	0	0
1	1	1	1	1	1	1	1	1	22	0	0
1	1	2	2	1	2	2	1	1	20	1	0	2	2	1	1	5	1997	20	1	1	6	2		1		3		1	2	2	2	1	1	2	1	1	0	2	2			2			1	2	2	2
1	1	3	3	1	3	2	1	1	4	0	1
1	1	4	4	1	3	2	1	1	0	0	1
1	1	1	1	1	1	1	1	1	40	0	0
1	1	2	2	1	2	2	1	1	35	1	0	2	2	1	2	2	1982	35	1	1	6	2		1		3		1	1	2	2	1	1	2	2													2
1	1	3	3	1	3	2	1	1	17	1	0	3	2	1	3	1	2000	17	1	1	5	2		1		3		2							2													2
1	1	1	1	1	1	2	1	1	80	0	0
1	1	2	2	1	3	1	1	1	60	0	0
1	1	1	1	1	1	1	1	1	81	0	0
1	1	2	2	1	2	2	1	1	72	0	0
1	1	1	1	1	1	1	1	1	39	0	0
1	1	2	2	1	2	2	1	1	34	1	0	2	2	1	2	2	1983	34	1	1	7	3		1		3		1	1	2	2	1	2	2	1	1	1	1	1	0	1	1	0	1	1	1	2	2
1	1	3	3	1	3	1	1	1	13	0	0
1	1	4	4	1	3	2	1	1	2	0	1
1	1	1	1	1	1	1	1	1	32	0	0
1	1	2	2	1	2	2	1	1	28	1	0	2	2	1	2	4	1989	28	1	1	6	2		1		3		1	1	2	1	1	1	1	1	1	3	2	2			2			1	1	2	2
1	1	3	3	1	3	2	1	1	13	0	0
1	1	4	4	1	4	1	1	1	10	0	0
1	1	5	5	1	3	2	1	1	9	0	0
1	1	6	6	1	3	1	1	1	6	0	0
1	1	7	7	1	3	1	1	1	1	0	1
1	1	1	1	1	1	1	1	1	54	0	0
1	1	2	2	1	2	2	1	1	52	0	0
1	1	4	4	1	3	1	1	1	17	0	0
1	1	5	5	1	3	2	1	1	13	0	0
1	1	1	1	1	1	1	1	1	32	0	0
1	1	7	7	1	2	2	1	1	24	1	0	7	2	1	7	6	1993	24	1	1	5	2		1		3		1	1	2	2	1	1	1	1	1	0	2	1	0	1	1	0	1	1	3	2	2
1	1	9	9	1	3	2	1	1	4	0	1
1	1	10	10	1	3	2	1	1	2	0	1
1	1	1	1	1	1	1	1	1	87	0	0
1	1	2	2	1	2	2	1	1	73	0	0	2	2	1	2	4	1994	23	1	2	3			1		3		1	1	1	2	1	1	2	1	1	1	1	2			2			1	2	2	2
1	1	3	3	1	4	2	1	1	38	1	0
1	1	1	1	1	1	1	1	1	77	0	0
1	1	1	1	1	1	2	1	1	22	1	0	1	2	1	1	5	1995	22	1	1	5	2		5		3		2							1	1	1	2	2			2			1	1	1	2
1	1	2	2	1	3	2	1	1	5	0	0
1	1	3	3	1	3	2	1	1	4	0	1
1	1	4	4	1	3	1	1	1	1	0	1
1	1	5	5	1	8	1	1	1	13	0	0
1	1	1	1	1	1	1	1	1	48	0	0
0	1	7	7	1	3	2	1	1	6	0	0
1	1	8	8	1	3	1	1	1	2	0	1
1	1	1	1	1	1	1	1	1	22	0	0
1	1	1	1	1	1	1	1	1	27	0	0
1	1	2	2	1	2	2	2	1	23	1	0	2	2	1	2	7	1993	23	1	1	5	2		5		3		1	1	2	2	1	1	1	1	1	0	2	1	0	1	2			1	1	1	2
0	1	3	4	1	3	2	1	1	9	0	0
1	1	4	5	1	3	2	1	1	5	0	0
1	1	5	7	1	3	2	1	1	1	0	1
1	1	1	1	1	1	1	1	1	45	0	0
1	1	2	2	1	2	2	1	1	25	1	0	2	2	1	2	12	1992	25	1	1	6	1		1		3		1	1	2	2	1	2	2	1	1	2	0	2			2			1	2	2	2
1	1	3	3	1	3	1	1	1	6	0	0
1	1	4	4	1	3	1	1	1	4	0	1
1	1	5	5	1	3	1	1	1	2	0	1
1	1	1	1	1	1	1	1	1	63	0	0
0	1	2	2	1	2	2	1	1	53	0	0
1	1	4	4	1	4	1	1	1	18	0	0
1	1	5	5	1	4	2	1	1	16	1	0	5	2	1	5	11	1999	16	1	1	5	2		1		3		1	1	2	2	1	1	1	2													1	4
0	1	6	6	1	3	2	1	1	11	0	0
1	1	7	7	1	11	1	1	1	14	0	0
0	1	8	8	1	5	1	1	1	1	0	1
0	1	9	9	1	4	2	1	1	19	1	0	9	2	1	9	2	1998	19	1	1	7	3		1		12		2							1	1	1	0	2			2			1	1	2	2
1	1	1	1	1	1	1	1	1	54	0	0	1	2	1	2	11	1992	24	1	1	3	1		1		3		2							1	1	0	2	2			2			1	2	2	2
1	1	2	2	1	2	2	1	1	25	1	0
1	1	3	3	1	3	2	1	1	1	0	1
1	1	4	4	1	3	2	1	1	2	0	1
1	1	1	1	1	1	2	1	1	57	0	0
1	1	2	2	1	3	1	1	1	42	0	0
1	1	1	1	1	1	2	1	1	74	0	0
1	1	2	2	1	9	1	1	1	62	0	0
1	1	1	1	1	1	1	1	1	53	0	0
1	1	1	1	1	1	1	1	1	40	0	0
1	1	2	2	1	2	2	1	1	31	1	0	2	2	1	2	11	1985	31	1	1	6	2		1		3		1	1	2	1	1	2	1	1	1	1	4	2			2			1	2	1	2
1	1	3	3	1	3	2	1	1	12	0	0
1	1	4	4	1	3	2	1	1	9	0	0
1	1	5	5	1	3	1	1	1	7	0	0
1	1	6	6	1	3	2	1	1	5	0	0
1	1	7	7	1	3	2	1	1	1	0	1
1	1	1	1	1	1	2	1	1	30	1	0	1	2	1	1	8	1986	30	1	1	0	1		1		3		1	1	2	1	1	1	1	1	1	0	2	2			1	0	1	1	0		2
1	1	2	2	1	3	2	1	1	12	0	0
0	1	1	2	1	1	2	1	1	50	0	0
0	1	3	4	1	3	1	1	1	14	0	0
1	1	4	5	1	3	2	1	1	11	0	0
1	1	5	6	1	3	2	1	1	3	0	1
0	1	8	9	1	3	1	1	1	18	0	0
0	1	3	4	1	3	2	1	1	12	0	0
1	1	4	5	1	3	2	1	1	9	0	0
0	1	6	10	1	2	1	1	1	37	0	0
1	1	1	1	1	1	1	1	1	56	0	0	1	2	1	1	2	1996	20	1	1	3	2		1		3		1	1	2	1	1	1	1	1	1	1	0	2			2			1	1	2	2
1	1	2	2	1	2	1	1	1	52	0	0
1	1	6	7	1	4	2	1	1	21	1	0
0	1	8	10	1	3	1	1	1	17	0	0
1	1	9	11	1	3	2	1	1	12	0	0
1	1	11	13	1	5	1	1	1	6	0	0
0	1	12	14	1	5	1	1	1	6	0	0
1	1	13	15	1	5	2	1	1	5	0	0
1	1	14	16	1	5	1	1	1	0	0	1
1	1	1	1	1	1	1	1	1	54	0	0	1	2	1	1	6	1998	19	1	1	1	1		6		3		1	1	2	1	1	1	1	1	1	0	1	2			2			1	1	2	2
1	1	2	2	1	2	2	1	1	52	0	0
1	1	3	3	1	3	1	1	1	19	0	0
1	1	4	4	1	4	2	1	1	19	1	0
1	1	6	6	1	3	1	1	1	12	0	0
1	1	7	7	1	5	2	1	1	0	0	1
1	1	2	2	1	2	2	1	1	44	1	0	2	2	1	2	3	1973	44	2					5		3		1	1	2	2	2	2	2	2													2
1	1	3	3	1	3	1	1	1	20	0	0
1	1	4	4	1	3	1	1	1	17	0	0
0	1	5	5	1	3	1	1	1	12	0	0
1	1	6	6	1	3	2	1	1	8	0	0
1	1	7	7	1	3	1	1	1	6	0	0
1	1	1	1	1	1	2	1	1	26	1	0	1	2	1	1	11	1990	26	1	1	1	1		5		3		2							1	1	1	4	2			1	1	0	1	2	2	2
1	1	2	2	1	8	2	1	1	37	1	0	2	2	1	2	4	1978	37	1	1	3	2		1		3		2							1	1	5	2	1	3	2	2			1	0		2
0	1	3	4	1	3	2	1	1	10	0	0
1	1	4	5	1	3	2	1	1	8	0	0
1	1	5	6	1	3	2	1	1	5	0	0
1	1	6	7	1	3	2	1	1	3	0	1
1	1	7	8	1	9	1	1	1	10	0	0
1	1	8	10	1	9	2	1	1	14	0	0
1	1	1	1	1	1	1	1	1	42	0	0
1	1	2	2	1	2	2	1	1	36	1	0	2	2	1	2	12	1980	36	1	1	3	1		1		3		1	1	2	2	2	2	2	1	1	3	4	1	2	1	2			1	2	1	2
1	1	5	5	1	3	2	1	1	11	0	0
1	1	6	6	1	3	2	1	1	7	0	0
1	1	7	7	1	3	1	1	1	4	0	1
1	1	8	8	1	3	2	1	1	2	0	1
1	1	2	2	1	8	1	1	1	21	0	0
1	1	1	1	1	1	2	1	1	36	1	0	1	2	1	1	4	1981	36	1	1	4	1		1		3		1	1	2	2	2	2	2	1	1	2	0	2			2			1	2	2	2
1	1	2	2	1	3	2	1	1	18	1	0	2	2	1	2	6	1999	18	1	2	2			1		3		1	1	2	2	2	2	1	2													2
1	1	3	3	1	3	1	1	1	17	0	0
1	1	4	4	1	3	2	1	1	14	0	0
1	1	5	5	1	3	2	1	1	12	0	0
1	1	6	6	1	3	1	1	1	9	0	0
1	1	7	7	1	3	2	1	1	4	0	1
1	1	8	8	1	3	1	1	1	1	0	1
1	1	1	1	1	1	1	1	1	35	0	0
1	1	2	2	1	2	2	1	1	30	1	0	2	2	1	2	12	1986	30	1	1	5	1		1		3		2							1	1	4	2	2			2			1	1	1	2
1	1	3	3	1	3	2	1	1	14	0	0
1	1	4	4	1	3	1	1	1	12	0	0
0	1	5	6	1	3	2	1	1	10	0	0
1	1	6	7	1	3	1	1	1	8	0	0
1	1	7	8	1	3	1	1	1	6	0	0
1	1	8	9	1	3	1	1	1	0	0	1
1	1	1	1	1	1	1	1	1	48	0	0
1	1	2	2	1	2	2	1	1	47	1	0	2	2	1	2	6	1970	47	2					1		3		1	1	2	2	1	2	2	2													2
0	1	3	3	1	3	1	1	1	28	0	0
0	1	4	4	1	3	2	1	1	12	0	0
0	1	5	5	1	3	1	1	1	10	0	0
0	1	6	6	1	3	1	1	1	7	0	0
1	1	9	9	1	6	2	1	1	80	0	0
1	1	1	1	1	1	1	1	1	79	0	0
1	1	2	2	1	2	2	1	1	78	0	0
1	1	4	4	1	5	2	1	1	10	0	0
1	1	1	1	1	1	1	1	1	65	0	0
1	1	1	1	1	1	1	1	1	77	0	0
1	1	1	1	1	1	1	1	1	76	0	0
1	1	2	2	1	2	2	1	1	89	0	0
1	1	1	1	1	1	1	1	1	55	0	0
1	1	1	1	1	1	1	1	1	44	0	0
1	1	2	2	1	2	2	1	1	43	1	0	2	2	1	2	2	1974	43	2					1		3		1	1	2	2	1	2	1	1	1	3	5	1	0	2	2			1	0		2
1	1	3	3	1	3	1	1	1	25	0	0
1	1	4	4	1	4	2	1	1	18	1	0	4	2	1	4	4	1999	18	1	2	8			2		3		1	1	2	2	1	1	1	1	1	0	2	2			2			1	2	1	2
1	1	5	5	1	3	2	1	1	20	1	0	5	2	1	5	5	1997	20	1	1	6	2		1		3		1	1	2	1	2	1	1	1	2			1	0	1	2			1	1	1	2
0	1	6	6	1	3	2	1	1	18	1	0
1	1	7	7	1	3	1	1	1	17	0	0
1	1	8	8	1	3	2	1	1	15	1	0	8	2	1	8	5	2002	15	1	1	9	2		1		3		1	1	2	2	2	2	1	2													2
1	1	9	9	1	3	2	1	1	13	0	0
1	1	10	10	1	3	2	1	1	10	0	0
1	1	11	11	1	3	1	1	1	8	0	0
1	1	12	12	1	3	2	1	1	6	0	0
1	1	13	13	1	5	2	1	1	1	0	1
0	1	14	14	1	5	1	1	1	5	0	0
1	1	15	15	1	5	2	1	1	0	0	1
1	1	1	1	1	1	1	1	1	49	0	0
1	1	2	2	1	2	2	1	1	45	1	0	2	2	1	2	8	1972	45	1	1	6	1		1		3		1	1	2	2	1	1	1	1	1	2	3	1	1	2	1	2	1	1	1	1	2
0	1	5	6	1	3	1	1	1	10	0	0
1	1	6	7	1	3	2	1	1	7	0	0
1	1	7	8	1	3	2	1	1	5	0	0
0	1	8	9	1	3	2	1	1	3	0	1
1	1	9	10	1	3	2	1	1	0	0	1
0	1	1	1	1	1	2	1	1	77	0	0
1	1	3	3	1	3	1	1	1	26	0	0
0	1	5	5	1	5	1	1	1	14	0	0
1	1	6	6	1	5	1	1	1	6	0	0
1	1	7	7	1	5	2	1	1	6	0	0
1	1	9	9	1	5	1	1	1	1	0	1
0	1	10	10	1	5	1	1	1	1	0	1
1	1	1	1	1	1	2	1	1	50	0	0
1	1	2	2	1	9	2	1	1	67	0	0
1	1	3	3	1	5	1	1	1	7	0	0
1	1	1	1	1	1	1	1	1	49	0	0
1	1	2	2	1	3	1	1	1	21	0	0
1	1	3	3	1	3	1	1	1	14	0	0
1	1	1	1	1	1	1	1	1	40	0	0
1	1	7	7	1	6	1	1	1	68	0	0
1	1	1	1	1	1	1	1	1	53	0	0
1	1	1	1	1	1	1	1	1	54	0	0
1	1	2	2	1	2	2	1	1	40	1	0	2	2	1	2	5	1974	40	1	2	2			1		3		1	1	2	1	1	1	1	1	1	2	2	2			1	0	2	1	0		2
1	1	6	6	1	3	1	1	1	13	0	0
1	1	7	7	1	3	2	1	1	12	0	0
1	1	8	8	1	3	2	1	1	9	0	0
1	1	9	9	1	3	2	1	1	6	0	0
1	1	1	1	1	1	1	1	1	37	0	0
1	1	2	2	1	2	2	1	1	27	1	0	2	2	1	2	12	1989	27	1	2	2			1		3		2							1	1	3	0	2			2			1	2	1	2
1	1	3	3	1	3	1	1	1	3	0	1
1	1	4	4	1	3	1	1	1	1	0	1
0	1	5	5	1	3	1	1	1	6	0	0
1	1	1	1	1	1	1	1	1	45	0	0
1	1	2	2	1	2	2	1	1	39	1	0	2	2	1	2	10	1978	39	1	1	1	1		5		3		2							1	1	2	3	2			2			1	0		2
1	1	3	3	1	3	1	1	1	23	0	0
1	1	5	5	1	3	2	1	1	15	1	0	5	2	1	5	8	2002	15	1	1	7	1		5		3		2							2													2
1	1	6	6	1	3	2	1	1	12	0	0
1	1	1	1	1	1	1	1	1	44	0	0
1	1	2	2	1	2	2	1	1	41	1	0	2	2	1	2	3	1976	41	1	1	7	2		1		3		1	1	2	2	1	2	2	1	1	2	3	1	1	1	1	2	0	1	1	1	2
1	1	3	3	1	3	1	1	1	18	0	0
1	1	4	4	1	3	2	1	1	14	0	0
1	1	5	5	1	3	1	1	1	11	0	0
1	1	6	6	1	3	2	1	1	7	0	0
1	1	7	7	1	3	2	1	1	4	0	1
1	1	1	1	1	1	1	1	1	30	0	0
1	1	2	2	1	2	2	1	1	20	1	0	2	2	1	2	6	1997	20	1	1	4	1		5		3		1	1	2	2	1	1	1	1	1	2	2	2			1	0	1	1	1	1	2
0	1	3	3	1	3	2	1	1	10	0	0
1	1	4	4	1	3	1	1	1	7	0	0
1	1	5	5	1	3	2	1	1	4	0	1
1	1	6	6	1	3	1	1	1	2	0	1
1	1	1	1	1	1	1	1	1	44	0	0
1	1	2	2	1	2	2	1	1	33	1	0	2	2	1	2	4	1984	33	2					5		3		2							1	1	2	3	2			1	1	0	1	2	1	2
1	1	3	3	1	6	2	1	1	67	0	0
0	1	4	4	1	3	1	1	1	17	0	0
1	1	5	5	1	3	2	1	1	11	0	0
1	1	6	6	1	3	1	1	1	6	0	0
1	1	7	7	1	3	2	1	1	3	0	1
1	1	8	8	1	3	1	1	1	0	0	1
1	1	1	1	1	1	1	1	1	28	0	0
1	1	2	2	1	2	2	1	1	28	1	0	2	2	1	2	6	1988	29	1	1	6	3		96	Living Hope	3		2							1	1	3	0	2			2			1	2	1	2
0	1	3	3	1	8	1	1	1	22	0	0
0	1	4	4	1	4	2	1	1	19	1	0	4	2	1	4	6	1998	19	1	1	4	3		96	Living Hope	3		2							1	1	0	1	2			2			1	1	1	2
1	1	5	5	1	8	2	1	1	25	1	0	5	2	1	5	8	1992	25	1	1	7	2		96	Christian Faith	3		1	1	2	1	1	1	1	2													2
1	1	6	6	1	3	1	1	1	17	0	0
1	1	7	7	1	3	1	1	1	7	0	0
1	1	8	8	1	3	1	1	1	6	0	0
1	1	9	9	1	3	1	1	1	2	0	1
0	1	10	10	1	3	1	1	1	0	0	1
1	1	1	1	1	1	2	1	1	56	0	0
1	1	2	2	1	3	1	1	1	30	0	0
1	1	3	3	1	4	2	1	1	27	1	0	3	2	1	3	6	1988	29	1	1	3	3		96	Living Hope	3		2							1	1	2	1	2			2			1	2	1	2
1	1	4	4	1	5	1	1	1	10	0	0
0	1	5	5	1	5	1	1	1	8	0	0
1	1	6	6	1	5	1	1	1	4	0	1
1	1	7	7	1	5	2	1	1	2	0	1
1	1	1	1	1	1	1	1	1	28	0	0
1	1	2	2	1	2	2	1	1	25	1	0	2	2	1	2	1	1992	25	1	1	8	2		1		3		1	1	2	2	1	2	1	1	1	1	2	2			2			1	2	1	2
0	1	3	3	1	3	2	1	1	7	0	0
0	1	4	4	1	3	2	1	1	5	0	0
0	1	5	7	1	3	1	1	1	3	0	1
0	1	6	8	1	3	1	1	1	1	0	1
1	1	7	9	1	6	2	1	1	61	0	0
1	1	8	10	1	3	2	1	1	3	0	1
0	1	9	11	1	3	2	1	1	20	1	0
1	1	1	1	1	1	1	1	1	48	0	0
1	1	4	4	1	9	1	1	1	14	0	0
1	1	1	1	1	1	1	1	1	37	0	0
1	1	2	2	1	2	2	1	1	37	1	0	2	2	1	2	2	1980	37	1	1	8	2		96	CDC	3		1	1	2	2	1	1	1	1	1	0	5	2			2			1	2	1	2
1	1	3	3	1	3	2	1	1	9	0	0
1	1	4	4	1	3	2	1	1	8	0	0
1	1	5	5	1	3	2	1	1	6	0	0
1	1	6	6	1	3	2	1	1	3	0	1
1	1	7	7	1	3	2	1	1	2	0	1
1	1	1	1	1	1	1	1	1	28	0	0
1	1	1	1	1	1	2	1	1	26	1	0	1	2	1	1	7	1989	26	1	2	4			2		3		1	1	2	2	1	2	1	1	1	1	1	2			2			1	2	2	2
1	1	3	3	1	3	2	1	1	1	0	1
1	1	4	4	1	3	1	1	1	3	0	1
1	1	1	1	1	1	1	1	1	32	0	0
1	1	2	2	1	2	2	1	1	28	1	0	2	2	1	2	1	1988	27	1	4	10			1		7		2							1	1	0	1	2			2			1	1	2	2
0	1	3	6	1	3	2	1	1	2	0	1
1	1	1	1	1	1	2	1	1	33	1	0	1	2	1	1	6	1982	32	1	4	8			2		3		1	1	2	2	2	2	2	1	2			1	1	0	2			1	1	2	1	8
0	1	2	2	1	9	2	1	1	11	0	0
0	1	3	4	1	8	2	1	1	22	1	0
0	1	4	5	1	5	1	1	1	1	0	1
1	1	5	6	1	9	2	1	1	16	1	0
1	1	1	1	1	1	1	1	1	35	0	0
1	1	2	2	1	2	2	1	1	33	1	0	2	2	1	2	6	1983	33	1	1	7	3		96	PAG	3		1	1	2	2	2	2	1	1	1	1	1	2			2			1	0		2
1	1	3	3	1	3	1	1	1	21	0	0
1	1	4	4	1	3	2	1	1	15	1	0	4	2	1	4	8	2001	15	1	1	7	3		2		3		1	1	2	2	2	2	1	2													2
1	1	5	5	1	3	1	1	1	11	0	0
1	1	6	6	1	3	2	1	1	10	0	0
1	1	1	1	1	1	1	1	1	68	0	0
1	1	2	2	1	2	2	1	1	63	0	0
1	1	1	1	1	1	2	1	1	83	0	0
1	1	2	2	1	3	2	1	1	40	1	0	2	2	1	2	7	1977	40	1	1	6	2		1		3		1	2	2	2	1	1	1	1	1	0	2	1	4	3	2			1	0		2
1	1	3	3	1	5	2	1	1	10	0	0
1	1	4	4	1	5	2	1	1	7	0	0
1	1	1	1	1	1	1	1	1	39	0	0
1	1	1	1	1	1	2	1	1	68	0	0
1	1	1	1	1	1	2	1	1	47	1	0	1	2	1	1	4	1972	47	1	1	6	2		1		3		1	2	2	2	1	2	1	1	1	2	2	1	0	1	2			1	0		2
1	1	2	2	1	3	1	1	1	15	0	0
1	1	3	3	1	3	1	1	1	12	0	0
1	1	4	4	1	9	2	1	1	10	0	0
1	1	5	5	1	3	2	1	1	9	0	0
1	1	7	7	1	2	1	1	1	43	0	0
1	1	1	1	1	1	2	1	1	60	0	0
0	1	2	2	1	2	1	1	1	70	0	0
1	1	3	3	1	3	1	1	1	20	0	0
1	1	4	4	1	4	2	1	1	18	1	0	4	2	1	4	12	1999	18	1	1	6	2		1		3		1	2	2	2	1	2	2	2													1	0
1	1	1	1	1	1	1	1	1	34	0	0
1	1	1	1	1	1	1	1	1	30	0	0
1	1	2	2	1	2	2	1	1	25	1	0	2	2	1	2	10	1991	25	1	1	6	2		1		3		1	1	2	2	1	1	1	1	1	4	1	2			2			1	2	2	2
1	1	3	3	1	3	1	1	1	10	0	0
1	1	4	4	1	3	1	1	1	8	0	0
1	1	5	5	1	3	1	1	1	6	0	0
1	1	6	6	1	3	2	1	1	3	0	1
0	1	7	7	1	3	1	1	1	2	0	1
0	1	1	1	1	1	1	1	1	40	0	0
1	1	4	4	1	3	1	1	1	15	0	0
1	1	5	5	1	3	1	1	1	13	0	0
1	1	6	6	1	2	1	1	1	11	0	0
1	1	1	1	1	1	2	1	1	38	1	0	1	2	1	1	11	1979	38	2					1		3		1	2	2	2	1	1	1	1	1	1	0	2			2			1	0		2
1	1	2	2	1	3	1	1	1	9	0	0
1	1	1	1	1	1	1	1	1	21	0	0
1	1	1	1	1	1	1	1	1	40	0	0
1	1	2	2	1	2	2	1	1	38	1	0
1	1	4	4	1	3	2	1	1	14	0	0
1	1	6	6	1	3	1	1	1	9	0	0
1	1	7	7	1	3	1	1	1	8	0	0
1	1	8	8	1	3	2	1	1	6	0	0
0	1	9	9	1	3	1	1	1	3	0	1
0	1	10	10	1	3	2	1	1	1	0	1
1	1	1	1	1	1	1	1	1	30	0	0
1	1	1	1	1	1	1	1	1	55	0	0
1	1	2	2	1	2	2	1	1	65	0	0
1	1	3	3	1	5	2	1	1	12	0	0
1	1	4	4	1	5	1	1	1	6	0	0
1	1	5	5	1	5	1	1	1	11	0	0
0	1	6	6	1	5	1	1	1	5	0	0
1	1	1	1	1	1	2	1	1	26	1	0	1	2	1	1	11	1980	26	2					1		3		1	1	2	2	1	2	1	1	1	2	1	2			2			1	1	2	2
1	1	2	2	1	3	1	1	1	6	0	0
1	1	3	3	1	3	1	1	1	5	0	0
1	1	4	4	1	3	2	1	1	1	0	1
1	1	5	5	1	2	1	1	1	30	0	0
1	1	1	1	1	1	1	1	1	46	0	0
1	1	1	1	1	1	1	1	1	25	0	0
1	1	2	2	1	2	2	1	1	21	1	0
1	1	3	3	1	3	1	1	1	4	0	1
1	1	4	4	1	3	2	1	1	1	0	1
1	1	5	5	1	3	2	1	1	8	0	0
1	1	6	6	1	3	1	1	1	6	0	0
1	1	1	1	1	1	1	1	1	51	0	0
0	1	3	3	1	3	1	1	1	18	0	0
1	1	2	2	1	2	2	1	1	25	1	0
1	1	3	3	1	3	1	1	1	6	0	0
1	1	4	4	1	3	2	1	1	5	0	0
1	1	5	5	1	3	1	1	1	3	0	1
1	1	6	6	1	9	2	1	1	12	0	0
1	1	1	1	1	1	1	1	1	53	0	0	1	2	1	3	9	1998	17	1	1	6	2		6		3		2							2													2
1	1	2	2	1	2	2	1	1	49	1	0	2	2	1	11	12	1997	19	1	2	3			6		3		2							2													2
1	1	3	3	1	3	2	1	1	17	1	0	3	2	1	4	11	2002	15	1	1	6	2		6		3		2							2													2
1	1	4	4	1	3	2	1	1	15	1	0	4	2	1	2	4	1974	48	2					1		3		1	1	2	2	2	2	2	1	1	3	5	1	1	1	2			1	1	2	2
1	1	5	5	1	3	2	1	1	13	0	0
1	1	6	6	1	3	1	1	1	12	0	0
0	1	7	7	1	3	1	1	1	10	0	0
1	1	8	8	1	3	1	1	1	8	0	0
1	1	9	9	1	3	1	1	1	5	0	0
1	1	10	10	1	3	1	1	1	19	0	0
1	1	11	11	1	9	2	1	1	20	1	0
1	1	1	1	1	1	2	1	1	55	0	0	1	2	1	4	2	1995	22	1	2	3			1		3		1	1	2	2	1	2	1	1	1	1	1	2			2			1	2	2	2
1	1	2	2	1	3	2	1	1	34	1	0	2	2	1	2	2	1983	34	1	1	6	2		1		3		2							1	1	1	0	1	0	1	1	1	0	1	0		2
0	1	3	4	1	3	2	1	1	22	1	0
1	1	4	5	1	3	2	1	1	12	0	0
1	1	5	6	1	5	2	1	1	13	0	0
0	1	6	8	1	5	1	1	1	3	0	1
0	1	7	9	1	5	2	1	1	1	0	1
1	1	9	11	1	5	1	1	1	10	0	0
1	1	1	1	1	1	2	1	1	85	0	0
1	1	1	1	1	1	1	1	1	42	0	0
1	1	2	2	1	2	2	1	1	35	1	0	2	2	1	2	5	1982	35	2					1		3		2							1	1	4	0	1	2	0	1	0	1	1	2	1	2
1	1	3	3	1	3	1	1	1	8	0	0
1	1	4	4	1	3	1	1	1	6	0	0
1	1	5	5	1	3	1	1	1	3	0	1
1	1	6	6	1	3	1	1	1	2	0	1
1	1	1	1	1	1	2	1	1	42	1	0	1	2	1	1	12	1975	41	1	1	7	3		1		3		1	1	2	1	1	1	1	1	1	1	3	1	1	0	2			1	2	1	2
1	1	2	2	1	3	2	1	1	19	1	0	2	2	1	2	7	1999	18	1	2	4			1		3		1	1	2	1	1	1	1	2													2
1	1	3	3	1	3	2	1	1	12	0	0
1	1	4	4	1	3	1	1	1	5	0	0
1	1	5	5	1	3	2	1	1	1	0	1
0	1	6	6	1	9	2	1	1	8	0	0
1	1	1	1	1	1	1	1	1	70	0	0
1	1	2	2	1	2	2	1	1	65	0	0
1	1	3	3	1	5	1	1	1	9	0	0
1	1	4	4	1	5	2	1	1	7	0	0
1	1	6	6	1	3	1	1	1	30	0	0
0	1	7	8	1	4	2	1	1	20	1	0
1	1	8	9	1	5	2	1	1	10	0	0	8	2	1	8	2	1997	20	1	2	2			1		6		2							1	1	0	1	2			2			1	1	2	2
1	1	9	10	1	5	2	1	1	1	0	1
1	1	3	3	1	8	2	1	1	15	1	0
1	1	4	4	1	6	1	1	1	50	0	0
1	1	1	1	1	1	1	1	1	30	0	0
1	1	3	3	1	9	2	1	1	14	0	0
1	1	4	4	1	3	1	1	1	7	0	0
1	1	1	1	1	1	2	1	1	53	0	0
1	1	1	1	1	3	2	1	1	15	1	0	1	2	1	1	11	2002	15	1	1	8	3		1		3		1	1	2	1	1	1	1	2													2
1	1	2	2	1	3	1	1	1	6	0	0
1	1	3	3	1	3	2	1	1	8	0	0
1	1	4	4	1	3	2	1	1	9	0	0	4	2	1	4	12	1986	30	1	4	2			2		3		1	1	2	1	1	1	1	1	1	0	2	2			2			1	1	1	1	4
1	1	5	5	1	3	2	1	1	4	0	1
0	1	6	6	1	1	2	1	1	28	1	0
1	1	1	1	1	1	2	1	1	50	0	0
0	1	2	3	1	3	1	1	1	14	0	0
1	1	3	4	1	2	1	1	1	12	0	0
1	1	4	5	1	3	2	1	1	10	0	0
1	1	5	6	1	5	1	1	1	11	0	0
1	1	1	1	1	1	2	1	1	50	0	0
0	1	4	5	1	3	1	1	1	20	0	0
1	1	5	6	1	3	2	1	1	18	1	0
1	1	1	1	1	1	1	1	1	39	0	0	1	2	1	2	6	1992	24	1	1	3	1		1		3		2							1	1	4	0	2			1	0	2	1	2	2	2
1	1	2	2	1	2	2	1	1	24	1	0
1	1	3	3	1	3	1	1	1	9	0	0
1	1	4	4	1	3	1	1	1	6	0	0
1	1	5	5	1	3	1	1	1	4	0	1
1	1	6	6	1	3	1	1	1	1	0	1
1	1	1	1	1	1	2	1	1	60	0	0
1	1	2	2	1	3	1	1	1	16	0	0
1	1	1	1	1	1	1	1	1	41	0	0	1	2	1	2	2	1986	30	1	1	3	1		1		3		1	1	2	2	1	2	2	1	1	3	0	2			1	1	0	1	0		2
1	1	2	2	1	2	2	1	1	30	1	0
1	1	3	3	1	3	1	1	1	14	0	0
1	1	4	4	1	3	1	1	1	12	0	0
1	1	5	5	1	3	1	1	1	8	0	0
1	1	2	2	1	1	1	1	1	37	0	0
0	1	3	4	1	3	2	1	1	7	0	0
1	1	1	1	1	1	2	1	1	42	1	0	1	2	1	1	2	1975	42	1	1	5	2		1		3		2							1	1	3	1	2			2			1	0		2
1	1	2	2	1	3	1	1	1	16	0	0
1	1	3	3	1	3	1	1	1	13	0	0
1	1	4	4	1	3	2	1	1	11	0	0
1	1	5	5	1	3	1	1	1	8	0	0
1	1	1	1	1	1	1	1	1	60	0	0
1	1	2	2	1	2	2	1	1	55	0	0
1	1	1	1	1	1	1	1	1	70	0	0
1	1	2	2	1	2	2	1	1	61	0	0
1	1	4	4	1	3	1	1	1	38	0	0
1	1	5	5	1	5	1	1	1	21	0	0
1	1	6	6	1	3	1	1	1	18	0	0
1	1	9	9	1	5	2	1	1	13	0	0
1	1	10	10	1	5	2	1	1	10	0	0
1	1	11	11	1	5	2	1	1	10	0	0
0	1	12	12	1	5	2	1	1	10	0	0
1	1	13	13	1	5	1	1	1	8	0	0
1	1	14	14	1	5	1	1	1	7	0	0
1	1	15	15	1	5	2	1	1	6	0	0
1	1	17	17	1	5	1	1	1	10	0	0
1	1	1	1	1	1	1	1	1	43	0	0
1	1	2	2	1	2	2	1	1	41	1	0	2	2	1	2	5	1976	41	2					1		3		1	1	2	2	1	1	1	1	1	4	3	1	1	1	2			1	1	2	2
1	1	4	4	1	3	2	1	1	16	1	0	4	2	1	4	8	1999	16	1	2	1			1		3		1	1	2	1	1	1	1	2													2
1	1	5	5	1	3	1	1	1	14	0	0
1	1	6	6	1	3	1	1	1	12	0	0
1	1	7	7	1	3	2	1	1	8	0	0
1	1	8	8	1	3	2	1	1	6	0	0
1	1	9	9	1	3	1	1	1	4	0	1
1	1	1	1	1	1	1	1	1	38	0	0
1	1	2	2	1	2	2	1	1	24	1	0	2	2	1	2	7	1993	24	1	1	7	2		1		3		1	1	2	1	1	1	1	1	1	4	1	2			2			1	1	2	2
1	1	3	3	1	3	1	1	1	14	0	0
1	1	4	4	1	3	2	1	1	11	0	0
1	1	5	5	1	3	1	1	1	9	0	0
1	1	6	6	1	3	1	1	1	7	0	0
1	1	7	7	1	3	1	1	1	2	0	1
1	1	1	1	1	1	2	1	1	33	1	0	1	2	1	1	3	1984	33	1	1	7	2		1		3		1	1	2	2	1	1	2	1	1	0	3	1	0	1	2			1	1	2	2
1	1	2	2	1	3	2	1	1	15	1	0	2	2	1	2	3	2002	15	1	1	4	2		1		3		2							2													2
0	1	3	4	1	3	2	1	1	10	0	0
1	1	4	5	1	3	2	1	1	2	0	1
1	1	1	1	1	1	1	1	1	36	0	0
1	1	2	2	1	2	2	1	1	31	1	0	2	2	1	2	3	1986	31	1	1	6	1		5		1		1	2	2	2	1	2	2	1	1	4	0	2			1	0	1	1	3	2	2
1	1	3	3	1	3	1	1	1	5	0	0
1	1	4	4	1	3	1	1	1	10	0	0
1	1	5	5	1	3	1	1	1	3	0	1
1	1	6	6	1	3	1	1	1	0	0	1
1	1	1	1	1	1	1	1	1	30	0	0
1	1	2	2	1	2	2	1	1	26	1	0	2	2	1	2	2	1991	26	2					1		3		1	1	2	1	1	2	1	1	1	0	3	2			1	0	1	1	2	2	2
0	1	3	3	1	3	2	1	1	10	0	0
1	1	4	4	1	3	2	1	1	9	0	0
1	1	5	5	1	3	2	1	1	5	0	0
1	1	6	6	1	3	2	1	1	0	0	1
1	1	1	1	1	1	1	1	1	64	0	0
1	1	2	2	1	2	2	1	1	55	0	0
1	1	4	4	1	3	1	1	1	30	0	0
1	1	5	5	1	3	2	1	1	26	1	0	5	2	1	5	2	1991	26	1	1	6	2		1		3		1	1	2	2	1	2	2	1	1	0	2	1	1	0	1	1	0	1	2	2	1	3
1	1	7	7	1	4	2	1	1	20	1	0	7	2	1	7	5	1997	20	1	2	2			1		3		1	1	2	2	1	1	2	1	1	0	1	2			2			1	1	2	1	4
1	1	8	8	1	5	2	1	1	3	0	1
0	1	9	9	1	5	2	1	1	10	0	0
0	1	10	10	1	5	2	1	1	2	0	1
0	1	11	11	1	5	2	1	1	16	1	0	11	2	1	11	2	2001	16	1	2	1			1		3		2							2													2
1	1	12	12	1	5	1	1	1	5	0	0
1	1	1	1	1	1	2	1	1	55	0	0
1	1	2	2	1	3	1	1	1	24	0	0
1	1	3	3	1	4	2	1	1	19	1	0	3	2	1	3	3	1998	19	1	1	5	2		5		1		1	1	2	2	1	2	2	1	1	0	1	2			2			1	1	2	2
1	1	4	4	1	3	2	1	1	19	1	0	4	2	1	4	2	1998	19	1	2	2			5		3		1	1	2	2	1	2	2	2													2
1	1	5	5	1	5	2	1	1	12	0	0
0	1	6	6	1	5	2	1	1	0	0	1
1	1	7	7	1	3	2	1	1	14	0	0
1	1	3	3	1	2	2	1	1	20	1	0	3	1	1	3	2	1997	20	1	1	4	2		1		3		1	1	2	2	1	1	2	1	1	0	1	1	0	1	2			1	2	2	2
1	1	4	4	1	3	2	1	1	12	0	0
0	1	5	5	1	3	1	1	1	9	0	0
1	1	9	9	1	3	2	1	1	0	0	1
1	1	1	1	1	1	2	1	1	46	1	0	1	1	1	1	3	1971	46	1	1	7	3		96	CDC	3		1	1	2	2	1	2	2	1	2			2			1	0	1	1	0		2
1	1	2	2	1	3	2	1	1	20	1	0	2	1	1	2	12	1996	20	1	2	3			2		3		1	1	1	1	1	1	2	2													2
1	1	1	1	1	1	1	1	1	52	0	0
1	1	2	2	1	2	2	1	1	48	1	0	2	1	1	2	3	1969	48	1	1	7	3		2		3		1	1	2	2	1	1	2	1	1	3	1	1	3	3	2			1	1	2	2
1	1	4	4	1	3	1	1	1	13	0	0
0	1	5	5	1	3	1	1	1	11	0	0
1	1	6	6	1	3	2	1	1	8	0	0
1	1	7	7	1	3	1	1	1	4	0	1
0	1	8	8	1	3	1	1	1	14	0	0
1	1	1	1	1	1	1	1	1	65	0	0
1	1	2	2	1	2	2	1	1	65	0	0
0	1	3	3	1	3	2	1	1	33	1	0	3	2	1	3	10	1984	32	1	1	3	1		1		3		1	1	2	2	1	2	1	1	1	1	1	2			1	1	0	1	0		2
1	1	4	4	1	3	1	1	1	37	0	0
1	1	5	5	1	3	1	1	1	18	0	0
1	1	6	6	1	4	2	1	1	19	1	0	6	2	1	6	1	1998	19	1	2	4			1		3		1	1	2	2	1	1	1	1	1	1	0	2			2			1	1	1	2
1	1	7	7	1	5	2	1	1	16	1	0	7	2	1	7	1	2000	17	1	1	4	2		1		3		1	1	2	2	2	2	1	2													2
1	1	8	8	1	3	1	1	1	16	0	0
0	1	9	9	1	5	1	1	1	10	0	0
1	1	10	10	1	5	1	1	1	1	0	1
1	1	1	1	1	1	2	1	1	25	1	0	1	2	1	1	7	1992	25	1	1	5	2		5		3		1	1	2	2	1	1	2	1	1	1	4	2			2			1	3	2	2
1	1	2	2	1	3	2	1	1	8	0	0
1	1	3	3	1	3	2	1	1	7	0	0
1	1	4	4	1	3	1	1	1	5	0	0
1	1	5	5	1	3	2	1	1	2	0	1
1	1	6	6	1	3	2	1	1	0	0	1
1	1	7	7	2	3	2	1	1	18	1	0	7	2	1	7	7	1999	18	1	1	7	1		5		3		1	1	2	2	1	2	2	2													2
1	1	1	1	1	1	1	1	1	28	0	0
1	1	2	2	1	2	2	1	1	27	1	0	2	2	1	2	6	1990	26	1	1	3	2		1		3		2							1	1	3	1	2			2			1	1	2	2
1	1	3	3	1	3	1	1	1	10	0	0
1	1	4	4	1	3	2	1	1	8	0	0
1	1	5	5	1	3	1	1	1	6	0	0
1	1	6	6	1	2	1	1	1	5	0	0
1	1	1	1	1	1	1	1	1	45	0	0
1	1	2	2	1	2	2	1	1	38	1	0	2	2	1	2	5	1979	38	1	1	5	1		1		3		1	1	2	2	1	1	1	1	1	4	1	1	1	1	2			1	0		2
0	1	3	4	1	3	2	1	1	15	1	0
1	1	4	5	1	3	1	1	1	13	0	0	4	2	1	4	4	2002	15	1	1	7	3		1		3		1	1	2	2	1	1	1	2													2
1	1	5	6	1	3	1	1	1	11	0	0
1	1	6	7	1	3	1	1	1	9	0	0
1	1	7	8	1	3	1	1	1	20	0	0
1	1	1	1	1	1	2	1	1	70	0	0
1	1	2	2	1	2	2	1	1	67	0	0
1	1	3	3	1	3	2	1	1	40	1	0
1	1	4	4	1	6	2	1	1	90	0	0	4	2	1	4	2	1977	49	2					1		3		2							2													2
1	1	1	1	1	1	1	1	1	28	0	0
0	1	2	3	1	3	2	1	1	8	0	0
1	1	3	5	1	3	1	1	1	3	0	1
1	1	1	1	1	1	2	1	1	43	1	0	1	2	1	1	2	1973	42	1	1	7	2		1		3		2							1	1	2	2	2			2			1	0		2
1	1	2	2	1	2	1	1	1	40	0	0
1	1	3	3	1	3	2	1	1	17	1	0	3	2	1	3	1	1998	16	1	2	8			1		3		1	1	2	2	2	2	2	1	1	0	1	2			2			1	1	2	2
1	1	4	4	1	3	2	1	1	15	1	0	4	2	1	4	1	2002	14	1	1	5	2		1		3		2							2
1	1	5	5	1	3	1	1	1	12	0	0
1	1	6	6	1	3	1	1	1	7	0	0
1	1	7	7	1	5	1	1	1	0	0	1
1	1	1	1	1	1	1	1	1	75	0	0
1	1	2	2	1	2	2	1	1	60	0	0
1	1	3	3	1	3	2	1	1	23	1	0	3	2	1	3	12	1994	23	1	4	2			1		3		1	1	2	2	2	2	1	1	1	0	1	2			2			1	1	2	2
1	1	4	4	1	3	1	1	1	26	0	0
1	1	5	5	1	4	2	1	1	18	1	0	5	2	1	5	3	1996	18	1	1	6	2		1		3		1	1	2	2	2	2	1	2													1	7
1	1	6	6	1	5	2	1	1	1	0	1
1	1	7	7	1	3	1	1	1	24	0	0
1	1	1	1	1	1	1	1	1	26	0	0
1	1	2	2	1	2	2	1	1	22	1	0	2	2	1	2	12	1995	22	1	1	5	2		1		3		1	1	2	2	1	1	1	1	1	3	1	2			2			1	2	2	2
1	1	3	3	1	3	2	1	1	7	0	0
1	1	4	5	1	3	1	1	1	3	0	1
1	1	5	6	1	3	1	1	1	1	0	1
1	1	6	4	1	3	2	1	1	7	0	0
1	1	1	1	1	1	1	1	1	40	0	0
1	1	2	2	1	2	2	1	1	38	1	0	2	2	1	2	4	1979	38	2					1		3		1	2	2	2	2	2	1	1	1	2	5	1	1	0	2			1	1	2	2
1	1	3	3	1	3	2	1	1	18	1	0	3	2	1	3	2	1997	18	1	1	4	2		2		3		1	1	2	2	2	2	1	1	1	0	1	2			2			1	1	2	2
0	1	5	5	1	3	2	1	1	14	0	0
1	1	6	6	1	3	1	1	1	12	0	0
1	1	7	7	1	3	2	1	1	9	0	0
0	1	8	8	1	3	1	1	1	7	0	0
1	1	9	9	1	3	2	1	1	3	0	1
0	1	10	10	1	3	2	1	1	7	0	0
1	1	11	11	1	5	2	1	1	0	0	1
1	1	1	2	1	2	2	1	1	23	1	0
1	1	2	3	1	2	2	1	1	4	0	1	2	2	1	2	3	1992	22	1	2	9			2		3		2							1	1	2	1	2			2			1	3	2	2
1	1	3	4	1	2	1	1	1	2	0	1
0	1	4	5	1	3	1	1	1	1	0	1
1	1	1	1	1	1	2	1	1	25	1	0	1	2	1	1	12	1992	25	1	2	4			1		10		1	2	2	2	1	1	1	1	1	1	1	2			2			1	2	2	2
1	1	2	2	1	3	2	1	1	4	0	1
1	1	3	3	1	3	1	1	1	5	0	0
1	1	1	1	1	1	2	1	1	80	0	0
1	1	1	1	1	1	1	1	1	34	0	0
1	1	2	2	1	2	2	1	1	33	1	0	2	2	1	2	5	1987	33	1	1	6	2		1		3		1	1	2	2	1	2	1	1	1	5	3	2			2			1	3	2	2
1	1	3	3	1	3	1	1	1	17	0	0
1	1	4	4	1	3	2	1	1	12	0	0
1	1	5	5	1	3	2	1	1	10	0	0
0	1	6	6	1	3	1	1	1	8	0	0
1	1	7	7	1	3	1	1	1	7	0	0
1	1	8	8	1	3	2	1	1	3	0	1
0	1	9	9	1	3	1	1	1	8	0	0
1	1	10	10	1	3	1	1	1	2	0	1
1	1	11	11	1	3	1	1	1	0	0	1
1	1	1	1	1	1	1	1	1	53	0	0
1	1	2	2	1	2	2	1	1	45	1	0	2	2	1	2	7	1972	45	2					2		3		1	2	2	2	1	1	1	1	1	2	1	1	1	3	2			1	0		2
1	1	3	3	1	3	2	1	1	24	1	0	3	2	1	3	12	1993	24	1	1	7	2		1		3		1	1	2	2	1	1	1	1	1	1	2	2			2			1	2	2	2
0	1	4	6	1	3	1	1	1	9	0	0
0	1	5	7	1	3	1	1	1	6	0	0
1	1	6	8	1	5	2	1	1	7	0	0
1	1	7	9	1	5	1	1	1	3	0	1
1	1	8	10	1	5	2	2	1	0	0	1
1	1	1	1	1	1	2	1	1	67	0	0
1	1	2	3	1	5	1	1	1	8	0	0
0	1	3	5	1	5	1	1	1	7	0	0
0	1	4	6	1	2	2	1	1	26	1	0
1	1	1	1	1	1	2	1	1	28	1	0	1	2	1	1	7	1986	27	1	1	6	2		1		3		2							1	1	3	4	2			2			1	2	2	2
1	1	2	2	1	2	1	1	1	13	0	0
1	1	3	3	1	3	2	1	1	12	0	0
1	1	4	4	1	3	2	1	1	10	0	0
1	1	5	5	1	3	2	1	1	7	0	0
1	1	6	6	1	3	2	1	1	4	0	1
1	1	7	7	1	3	1	1	1	1	0	1
1	1	8	8	1	3	1	1	1	9	0	0
1	1	3	3	1	3	2	1	1	14	0	0
1	1	4	4	1	3	2	1	1	12	0	0
1	1	5	5	1	3	2	1	1	9	0	0
1	1	6	6	1	9	2	1	1	42	1	0	6	2	1	6	12	1974	42	1	2	1			1		11		1	2	2	2	2	2	1	1	1	0	0	1	1	1	2			1	0		2
1	1	7	7	1	3	1	1	1	5	0	0
0	1	8	8	1	3	1	1	1	3	0	1
1	1	1	1	1	1	2	1	1	50	0	0
0	1	2	2	1	3	2	1	1	32	1	0	2	2	1	2	2	1986	31	2					1		3		2							1	1	3	2	2			2			1	1	2	2
0	1	3	4	1	3	1	1	1	16	0	0
1	1	4	5	1	3	1	1	1	14	0	0
1	1	5	6	1	3	1	1	1	10	0	0
0	1	6	7	1	3	1	1	1	2	0	1
1	1	2	2	1	6	2	1	1	49	1	0	2	2	1	2	2	1968	49	2					1		3		1	2	2	2	2	2	1	1	1	4	6	1	1	0	2			1	2	2	2
1	1	3	3	1	2	2	1	1	20	1	0	3	2	1	3	2	1998	20	1	2	4			1		3		1	1	2	2	2	2	1	1	1	1	0	2			2			1	1	1	2
1	1	4	4	1	8	2	1	1	15	1	0	4	2	1	4	7	2001	15	1	1	6	2		1		3		1	1	2	2	2	2	1	2													2
1	1	5	5	1	8	2	1	1	14	0	0
1	1	6	6	1	8	1	1	1	13	0	0
1	1	7	7	1	8	2	1	1	13	0	0
1	1	8	8	1	8	1	1	1	10	0	0
1	1	9	9	1	8	1	1	1	9	0	0
1	1	10	10	1	8	1	1	1	4	0	1
0	1	11	11	2	8	2	1	1	20	1	0	11	2	1	11	5	1999	18	2					1		3		1	1	2	2	2	2	1	2													2
1	1	12	12	1	8	2	1	1	1	0	1
1	1	13	13	1	3	1	1	1	1	0	1
1	1	1	1	1	1	2	1	1	63	0	0
0	1	2	3	1	2	1	1	1	14	0	0
0	1	3	4	1	3	1	1	1	10	0	0
1	1	4	5	1	5	2	1	1	3	0	1
1	1	5	7	1	3	2	1	1	26	1	0
0	1	6	8	1	5	2	1	1	2	0	1
1	1	1	1	1	1	1	1	1	44	0	0
1	1	2	2	1	2	2	1	1	22	1	0	2	2	1	2	7	1990	27	1	1	7	3		2		3		1	1	2	2	1	1	1	1	1	1	0	1	1	0	2			1	2	2	2
1	1	3	3	1	3	1	1	1	18	0	0
1	1	4	4	1	3	2	1	1	16	1	0	4	2	1	4	6	2000	17	1	1	7	3		2		3		1	2	2	2	1	1	1	2													2
0	1	5	6	1	3	1	1	1	8	0	0
1	1	6	8	1	3	1	1	1	1	0	1
0	1	7	10	1	4	2	1	1	19	1	0
1	1	1	1	1	2	2	1	1	63	0	0
1	1	2	2	1	1	1	1	1	60	0	0
1	1	1	1	1	1	1	1	1	36	0	0	1	2	1	2	4	1988	25	1	1	6	2		6		96	kumam	2							1	1	4	1	1	0	2	2			1	2	2	2
1	1	2	2	1	2	2	1	1	25	1	0
1	1	3	3	1	3	1	1	1	12	0	0
0	1	4	6	1	3	1	1	1	5	0	0
1	1	5	7	1	3	1	1	1	3	0	1
0	1	6	8	1	3	2	1	1	1	0	1
1	1	7	9	1	3	1	1	1	13	0	0
1	1	1	1	1	1	2	1	1	45	1	0	1	2	1	1	6	1972	45	2					1		3		1	1	2	2	2	2	1	1	1	1	2	2			2			1	0		2
1	1	2	2	1	3	1	1	1	27	0	0
1	1	3	3	1	4	2	1	1	22	1	0
1	1	4	4	1	3	2	1	1	21	1	0	4	2	1	4	7	1998	21	1	2	2			1		3		1	2	2	2	2	2	1	2													2
1	1	5	5	1	5	1	1	1	4	0	1
1	1	6	6	1	5	2	1	1	2	0	1
1	1	1	1	1	1	1	1	1	74	0	0
1	1	1	1	1	1	2	1	1	68	0	0
1	1	2	2	1	9	1	1	1	45	0	0
1	1	3	3	1	3	2	1	1	30	1	0	3	2	1	3	10	1985	30	1	2	2			2		3		1	1	2	2	2	2	1	1	2			1	2	1	2			1	0		2
1	1	1	1	1	1	1	1	1	32	0	0	1	2	1	2	5	1990	27	1	1	6	2		1		3		2							1	1	1	2	2			1	0	2	1	2	2	1	7
1	1	2	2	1	2	2	1	1	26	1	0
1	1	3	3	1	6	1	1	1	83	0	0
1	1	4	4	1	3	2	1	1	7	0	0
1	1	5	5	1	3	1	1	1	5	0	0
1	1	6	6	1	3	2	1	1	2	0	1
1	1	1	1	1	1	1	1	1	32	0	0	1	2	1	2	6	1983	34	1	1	4	1		1		3		1	1	2	2	2	2	2	1	1	2	3	2			2			1	3	2	2
1	1	2	2	1	2	2	1	1	25	1	0
1	1	3	3	1	3	1	1	1	12	0	0
1	1	4	4	1	3	2	1	1	9	0	0
1	1	5	5	1	3	2	1	1	6	0	0
1	1	6	6	1	4	2	1	1	4	0	1
1	1	7	7	1	3	1	1	1	1	0	1
1	1	1	1	1	1	2	1	1	52	0	0	1	2	1	2	2	1996	20	1	1	7	2		1		3		2							1	1	0	2	2			2			1	2	2	2
1	1	2	2	1	4	2	1	1	20	1	0
0	1	3	4	1	3	2	1	1	12	0	0
0	1	4	5	1	5	2	1	1	7	0	0
1	1	5	6	1	3	1	1	1	35	0	0
1	1	6	7	1	5	2	1	1	1	0	1
1	1	1	1	1	1	1	1	1	33	0	0
1	1	2	2	1	2	2	1	1	30	1	0	2	2	1	2	6	1985	30	1	1	5	2		1		3		1	1	2	2	2	2	1	1	1	2	3	2			2			1	1	2	2
1	1	3	3	1	3	1	1	1	14	0	0
1	1	4	4	1	3	2	1	1	10	0	0
1	1	5	5	1	3	2	1	1	9	0	0
1	1	6	6	1	3	2	1	1	9	0	0
1	1	7	7	1	3	2	1	1	2	0	1
1	1	1	1	1	1	2	1	1	25	1	0	1	2	1	1	8	1991	25	1	1	6	2		1		3		1	2	2	2	1	2	1	1	1	1	3	2			2			1	2	2	1	3
1	1	2	2	1	2	1	1	1	32	0	0
1	1	3	3	1	3	2	1	1	7	0	0
1	1	4	4	1	3	2	1	1	5	0	0
1	1	5	5	1	3	1	1	1	3	0	1
1	1	6	6	1	3	2	1	1	2	0	1
1	1	1	1	1	1	1	1	1	55	0	0	1	2	1	2	10	1983	33	1	1	7	2		1		3		1	1	2	2	1	2	2	1	1	1	1	1	1	0	2			1	1	1	2
1	1	2	2	1	2	2	1	1	33	1	0
1	1	3	3	1	3	2	1	1	9	0	0
1	1	4	4	1	3	1	1	1	1	0	1
1	1	1	1	1	1	1	1	1	57	0	0	1	2	1	3	2	1997	19	1	2	3			1		2		2							1	1	0	1	1	0	1	2			1	2	2	2
1	1	2	2	1	3	1	1	1	31	0	0
1	1	3	3	1	3	2	1	1	19	1	0
0	1	4	4	1	5	2	1	1	2	0	1
1	1	5	5	1	5	2	1	1	0	0	1
1	1	1	1	1	1	1	1	1	34	0	0
1	1	2	2	1	2	2	1	1	30	1	0	2	2	1	2	9	1985	30	1	1	2	1		1		3		1	1	2	2	2	2	1	1	1	0	5	2			2			1	1	2	2
1	1	3	3	1	3	2	1	1	14	0	0
0	1	4	4	1	3	2	1	1	11	0	0
1	1	5	5	1	3	2	1	1	9	0	0
1	1	6	6	1	3	2	1	1	7	0	0
1	1	7	7	1	3	2	1	1	1	0	1
1	1	2	2	1	2	2	1	1	40	1	0	2	2	1	2	10	1976	40	1	1	3	1		1		3		1	1	2	2	2	2	1	1	1	2	1	2			1	2	0	1	0		2
1	1	3	3	1	3	1	1	1	14	0	0
1	1	4	4	1	3	2	1	1	12	0	0
1	1	1	1	1	1	1	1	1	51	0	0
1	1	2	2	1	2	2	1	1	46	1	0	2	2	1	2	6	1971	46	2					1		3		1	1	2	2	2	2	1	1	1	3	3	2			2			1	0		2
1	1	3	3	1	3	1	1	1	26	0	0
1	1	6	6	1	3	2	1	1	13	0	0
1	1	7	7	1	3	1	1	1	9	0	0
1	1	8	8	1	3	2	1	1	4	0	1
0	1	9	9	1	6	2	1	1	81	0	0
1	1	1	1	1	1	1	1	1	38	0	0	1	2	1	2	8	1983	30	1	1	6	2		2		3		1	1	2	2	1	2	2	1	1	2	1	1	1	1	2			1	1	2	1	8
1	1	2	2	1	2	2	1	1	30	1	0
1	1	3	3	1	3	1	1	1	19	0	0
0	1	4	4	1	3	2	1	1	11	0	0
0	1	5	5	1	3	1	1	1	7	0	0
0	1	6	6	1	3	2	1	1	5	0	0
0	1	7	7	1	3	1	1	1	3	0	1
1	1	1	1	1	1	1	1	1	78	0	0	1	2	1	4	2	1987	30	1	2	4			1		3		1	1	1	2	1	2	1	1	1	2	0	2			2			1	1	2	2
0	1	2	4	1	4	2	1	1	30	1	0
1	1	1	1	1	1	2	1	1	67	0	0
1	1	2	2	1	3	1	1	1	29	0	0
1	1	5	5	1	3	1	1	1	18	0	0
1	1	1	1	1	1	1	1	1	28	0	0	1	2	1	2	2	1999	18	1	1	5	2		1		3		1	1	2	2	1	1	1	1	1	1	0	2			2			1	1	2	2
1	1	2	2	1	2	2	1	1	18	1	0
1	1	1	1	1	1	2	1	1	41	1	0	1	2	1	1	1	1976	41	1	1	5	2		2		3		1	1	2	1	1	1	1	1	1	2	2	2			1	0	1	1	0		2
1	1	2	2	1	3	1	1	1	17	0	0
1	1	4	4	1	3	1	1	1	9	0	0
1	1	5	5	1	5	1	1	1	3	0	1
1	1	1	1	1	1	1	1	1	46	0	0
1	1	1	1	1	1	1	1	1	26	0	0
1	1	2	2	1	2	2	1	1	22	1	0	2	2	1	2	5	1995	22	1	1	6	2		1		3		2							1	1	0	1	2			2			1	1	1	2
1	1	3	3	1	3	1	1	1	2	0	1
1	1	1	1	1	1	2	1	1	50	0	0
1	1	2	2	1	2	1	1	1	37	0	0
1	1	3	3	1	5	2	1	1	12	0	0
1	1	1	1	1	1	2	1	1	49	1	0	1	2	1	1	4	1968	49	1	1	1	1		1		3		2							2													2
1	1	1	1	1	1	1	1	1	67	0	0
0	1	2	2	1	8	2	1	1	69	0	0
1	1	4	4	1	5	2	1	1	4	0	1
1	1	1	1	1	1	1	1	1	69	0	0
1	1	2	2	1	2	2	1	1	65	0	0
1	1	1	1	1	1	1	1	1	55	0	0
0	1	2	2	1	2	2	1	1	51	0	0
1	1	3	3	1	3	1	1	1	24	0	0
1	1	4	4	1	3	1	1	1	20	0	0
1	1	5	5	1	3	1	1	1	18	0	0
1	1	8	8	1	3	1	1	1	10	0	0
1	1	9	9	1	5	1	1	1	10	0	0
1	1	10	10	1	3	2	1	1	8	0	0
1	1	11	11	1	5	1	1	1	8	0	0
1	1	13	13	1	3	1	1	1	20	0	0
1	1	1	1	1	1	1	1	1	24	0	0
1	1	2	2	1	2	2	1	1	28	1	0	2	2	1	2	1	1989	28	1	1	5	2		1		3		1	1	2	2	1	1	2	1	1	0	1	1	0	4	2			1	1	2	2
1	1	3	3	1	3	2	1	1	8	0	0
1	1	4	4	1	3	2	1	1	1	0	1
0	1	5	5	1	3	1	1	1	9	0	0
1	1	1	1	1	1	2	1	1	75	0	0
1	1	4	4	1	5	2	1	1	19	1	0	4	2	1	4	8	1998	18	1	2	2			96	CDS	3		1	1	2	2	1	1	2	2													2
1	1	6	6	1	5	2	1	1	11	0	0
0	1	7	7	1	5	2	1	1	5	0	0
0	1	8	10	1	5	2	1	1	3	0	1
1	1	3	3	1	5	2	1	1	7	0	0
0	1	4	4	1	5	2	1	1	4	0	1
0	1	5	5	1	4	2	1	1	26	1	0	5	2	1	5	10	1991	26	1	2	4			5		4		1	1	1	1	1	1	2	1	1	3	0	2			2			1	3	2	2
1	1	6	6	1	5	1	1	1	6	0	0
0	1	7	7	1	5	1	1	1	5	0	0
1	1	8	8	1	5	1	1	1	3	0	1
0	1	1	1	1	1	1	1	1	42	0	0
0	1	2	2	1	2	2	1	1	47	1	0	2	2	1	2	3	1970	47	1	1	1	1		1		3		1	1	2	2	1	1	2	1	1	5	3	1	0	2	2			1	2	2	2
0	1	4	4	1	3	1	1	1	17	0	0
0	1	5	5	1	3	2	1	1	14	0	0
0	1	6	6	1	3	2	1	1	12	0	0
0	1	7	7	1	3	1	1	1	10	0	0
0	1	8	8	1	3	1	1	1	7	0	0
0	1	9	9	1	3	1	1	1	6	0	0
0	1	10	10	1	3	2	1	1	3	0	1
1	1	1	1	1	1	2	1	1	70	0	0
1	1	2	2	1	8	1	1	1	76	0	0
1	1	2	2	1	2	2	1	1	29	1	0	2	2	1	2	12	1987	29	1	1	5	1		1		3		1	2	2	2	1	1	1	1	1	2	2	2			1	1	0	1	3	2	2
1	1	3	3	1	3	2	1	1	11	0	0
1	1	4	4	1	3	1	1	1	6	0	0
1	1	5	5	1	3	1	1	1	4	0	1
1	1	6	6	1	3	2	1	1	2	0	1
1	1	1	1	1	1	1	1	1	57	0	0
1	1	2	2	1	2	2	1	1	56	0	0
1	1	5	5	1	3	2	1	1	17	1	0	5	2	1	5	3	2000	17	1	1	7	1		1		3		1	1	2	2	1	1	2	2													2
1	1	6	6	1	3	2	1	1	14	0	0
1	1	7	7	1	5	1	1	1	4	0	1
1	1	9	9	1	3	1	1	1	22	0	0
1	1	1	1	1	1	1	1	1	48	0	0
1	1	2	2	1	2	2	1	1	40	1	0	2	2	1	2	10	1974	42	1	1	4	1		1		3		1	1	2	2	2	2	2	1	1	2	6	1	0	1	1	0	1	1	2	2	2
1	1	3	3	1	3	1	1	1	24	0	0
1	1	4	4	1	3	2	1	1	22	1	0	4	2	1	4	8	1995	21	1	1	3	2		1		3		2							2													2
1	1	5	5	1	3	2	1	1	18	1	0
1	1	6	6	1	4	1	2	1	15	0	0
1	1	7	7	1	3	2	1	1	12	0	0
1	1	8	8	1	3	2	1	1	10	0	0
1	1	9	9	1	3	2	1	1	5	0	0
1	1	10	10	1	3	2	1	1	2	0	1
1	1	2	2	1	9	2	1	1	75	0	0
1	1	3	3	1	6	2	1	1	48	1	0	3	2	1	3	1	1969	48	2					1		3		1	1	2	2	1	2	1	1	1	3	0	1	1	1	1	2	1	1	0		2
1	1	5	5	1	8	1	1	1	15	0	0
0	1	6	6	1	9	2	1	1	6	0	0
1	1	9	9	1	8	2	1	1	1	0	1
1	1	1	1	1	1	1	1	1	53	0	0
1	1	3	3	1	6	2	1	1	73	0	0
1	1	6	6	1	5	1	1	1	9	0	0
1	1	7	7	1	5	1	1	1	5	0	0
1	1	8	8	1	5	2	1	1	5	0	0
1	1	9	9	1	5	1	1	1	2	0	1
1	1	10	10	2	5	2	1	1	4	0	1
1	1	1	1	1	1	1	1	1	38	0	0
1	1	2	2	1	2	2	1	1	34	1	0	2	2	1	2	10	1981	34	1	1	3	1		1		3		1	1	2	2	2	2	2	1	1	0	1	1	1	0	2			1	0		2
1	1	3	3	1	3	2	1	1	11	0	0
0	1	1	1	1	1	1	1	1	67	0	0
0	1	2	2	1	2	2	1	1	35	1	0	2	2	1	2	4	1982	35	1	2	3			1		5		1	1	2	2	2	1	2	1	1	3	2	2			1	0	1	1	3	2	2
0	1	3	3	1	3	1	1	1	10	0	0
0	1	4	4	1	3	1	1	1	4	0	1
0	1	5	6	1	3	2	1	1	2	0	1
0	1	6	7	1	3	1	1	1	8	0	0
0	1	7	8	1	3	2	1	1	0	0	1
1	1	1	1	1	1	2	1	1	48	1	0	1	2	1	1	1	1969	48	1	1	7	3		5		3		1	1	2	2	1	1	2	1	2			1	6	4	2			1	1	2	2
1	1	1	1	1	1	1	1	1	24	0	0
1	1	2	2	1	2	2	1	1	22	1	0	2	2	1	2	12	1994	22	1	1	6	2		5		3		1	1	1	2	1	1	2	1	1	1	1	2			2			1	2	2	2
1	1	3	3	1	3	2	1	1	3	0	1
1	1	4	4	1	3	1	1	1	1	0	1
0	1	1	1	1	1	2	1	1	29	1	0	1	2	1	1	5	1998	29	1	1	3	1		1		3		1	2	2	2	1	1	2	1	1	3	2	1	0	1	2			1	3	2	2
0	1	2	2	1	3	2	1	1	11	0	0
0	1	3	3	1	3	1	1	1	7	0	0
0	1	4	4	1	3	1	1	1	2	0	1
0	1	5	5	1	3	2	1	1	2	0	1
0	1	6	6	1	3	1	1	1	0	0	1
1	2	1	1	1	1	2	1	1	35	1	0	1	2	1	1	2	1980	36	1	1	4	2		1		3		1	2	2	2	2	2	2	1	1	3	2	2			2			1	3	2	2
0	2	2	2	1	3	2	1	1	4	0	1
0	2	3	3	1	3	2	1	1	6	0	0
1	2	4	4	1	3	1	1	1	13	0	0
1	2	5	5	1	3	1	1	1	2	0	1
1	2	6	6	1	3	1	1	1	1	0	1
1	2	7	7	1	9	2	1	1	33	1	0	7	2	1	7	6	1982	34	1	1	3	1		1		3		1	2	2	2	2	2	2	1	2			1	1	2	2			1	0		2
1	2	1	1	1	1	1	1	1	78	0	0
1	2	2	2	1	9	1	1	1	19	0	0
1	2	1	1	1	1	1	1	1	28	0	0
0	2	1	1	1	1	2	1	1	42	1	0	1	2	1	1	4	1975	42	1	1	4	2		1		3		1	1	2	2	1	1	2	2													2
0	2	2	2	1	9	2	2	1	22	1	0	2	2	1	2	1	1995	22	1	2	3			1		3		1	1	2	1	1	1	2	2													2
0	2	3	3	1	3	2	1	1	21	1	0	3	2	1	3	7	1993	23	1	1	6	3		1		3		1	1	2	2	1	1	2	1	1	1	1	1	1	0	2			1	0		2
0	2	4	4	1	3	1	1	1	11	0	0
0	2	5	5	1	5	1	1	1	7	0	0
0	2	6	6	1	5	1	1	1	3	0	1
0	2	7	7	1	5	1	1	1	1	0	1
1	2	1	1	1	1	2	1	1	70	0	0
1	2	1	1	1	1	1	1	1	27	0	0
0	2	2	2	1	3	1	1	1	6	0	0
1	2	3	3	1	3	2	1	1	5	0	0
1	2	4	4	1	3	2	1	1	2	0	1
1	2	1	1	1	1	2	1	1	35	1	0	1	2	1	1	2	1982	35	2					1		3		1	1	2	1	1	2	2	1	1	2	2	2			1	0	1	1	0		2
1	2	2	2	1	3	1	1	1	14	0	0
1	2	3	3	1	3	1	1	1	13	0	0
1	2	4	4	1	3	2	1	1	8	0	0
1	2	5	5	1	3	2	1	1	7	0	0
1	2	1	1	1	1	1	1	1	34	0	0
1	2	2	2	1	2	2	1	1	29	1	0	2	2	1	2	5	1988	29	1	1	3	1		1		3		1	1	2	2	1	1	2	1	1	6	0	2			2			1	3	2	2
1	2	3	3	1	3	1	1	1	13	0	0
1	2	4	4	1	3	1	1	1	10	0	0
1	2	5	5	1	3	1	1	1	8	0	0
1	2	6	6	1	3	1	1	1	5	0	0
1	2	7	7	1	3	1	1	1	1	0	1
1	2	8	8	1	3	1	1	1	3	0	1
1	2	1	1	1	1	1	1	1	65	0	0
1	2	2	2	1	2	2	1	1	68	0	0
1	2	3	3	1	3	2	1	1	16	1	0	3	2	1	3	10	2000	16	1	1	6	2		1		3		1	1	2	2	2	2	2	2													2
1	2	4	4	1	3	2	1	1	14	0	0
0	2	5	5	1	2	1	2	1	24	0	0
1	2	6	6	1	4	2	1	1	23	1	0	6	2	1	6	11	1993	23	1	2	1			2		3		1	2	2	2	2	1	2	1	1	0	2	1	0	1	2			1	2	2	2
1	2	7	7	1	5	2	1	1	2	0	1
1	2	8	8	1	5	2	1	1	0	0	1
0	2	9	9	1	5	1	1	1	8	0	0
1	2	1	1	1	1	1	1	1	67	0	0
1	2	2	2	1	2	2	1	1	53	0	0
1	2	4	4	1	3	1	1	1	24	0	0
1	2	5	5	1	4	2	1	1	20	1	0	5	2	1	5	10	1997	19	1	1	7	2		1		3		1	1	2	1	1	1	2	1	1	1	1	2			2			1	1	2	1	6
0	2	6	6	1	5	1	1	1	15	0	0
0	2	7	7	1	5	2	1	1	12	0	0
0	2	9	9	1	5	1	1	1	8	0	0
0	2	11	11	1	3	1	1	1	22	0	0
1	2	12	12	1	3	2	1	1	17	1	0	12	2	1	12	12	2000	16	2					1		3		2							2													2
1	2	13	13	1	5	1	1	1	3	0	1
1	2	1	1	1	1	1	1	1	45	0	0
1	2	6	6	1	3	1	1	1	6	0	0
0	2	1	1	1	1	2	1	1	78	0	0
1	2	2	2	1	3	1	1	1	20	0	0
1	2	3	3	1	3	1	1	1	18	0	0
1	2	5	5	1	3	1	1	1	14	0	0
1	2	1	1	1	1	2	1	1	44	1	0
1	2	2	2	1	3	1	1	1	19	0	0	2	2	1	1	5	1973	44	1	1	5	1		1		3		1	1	2	2	1	1	2	1	1	2	1	2			2			1	0		2
1	2	3	3	1	3	1	1	1	12	0	0
1	2	4	4	1	3	2	1	1	7	0	0
1	2	1	1	1	1	1	1	1	28	0	0
1	2	1	1	1	1	1	1	1	70	0	0	1	2	1	3	2	2002	15	1	1	6	3		1		3		2							2													2
1	2	2	2	1	2	2	1	1	65	0	0
0	2	3	3	1	5	2	1	1	15	1	0
1	2	4	4	1	5	2	1	1	12	0	0
1	2	5	5	1	5	2	1	1	2	0	1
1	2	2	2	1	2	2	1	1	42	1	0	2	2	1	2	10	1972	41	1	1	2	1		1		3		1	1	2	1	1	1	1	1	1	2	1	1	3	3	1	1	0	1	0		2
1	2	3	3	1	6	1	1	1	83	0	0
0	2	4	4	1	3	1	2	1	17	0	0
1	2	5	5	1	3	1	1	1	13	0	0
1	2	7	7	1	3	1	1	1	8	0	0
1	2	12	12	1	5	2	1	1	3	0	1
1	2	1	1	1	1	2	1	1	37	1	0	1	2	1	1	10	1980	36	1	1	0	1		2		3		1	1	2	1	1	1	1	1	1	3	1	2			2			1	0		2
1	2	2	2	1	3	1	1	1	13	0	0
1	2	3	3	1	3	2	1	1	12	0	0
1	2	4	4	1	3	1	1	1	9	0	0
1	2	5	5	1	3	1	1	1	6	0	0
0	2	1	1	1	8	1	1	1	23	0	0	1	2	1	10	12	1996	20	1	1	5	2		1		3		1	1	2	1	1	1	1	1	1	1	1	2			2			1	2	1	1	4
0	2	2	2	1	4	2	1	1	21	1	0
0	2	3	3	1	5	2	1	1	4	0	1
0	2	4	4	1	5	1	1	1	1	0	1
1	2	1	1	1	1	2	1	1	39	1	0	1	2	1	1	6	1978	39	2					2		3		1	1	2	1	1	1	1	1	1	0	5	1	0	2	2			1	0		2
1	2	2	2	1	3	2	1	1	15	1	0	2	2	1	3	1	1992	25	1	4	3			5		3		1	1	2	1	1	1	1	2													2
1	2	3	3	1	3	2	1	1	25	1	0
1	2	5	5	1	3	2	1	1	20	1	0
0	2	6	6	1	3	2	1	1	8	0	0
1	2	1	1	1	1	1	1	1	28	0	0
1	2	4	4	1	8	2	1	1	14	0	0
1	2	5	5	1	2	2	1	1	25	1	0	5	1	1	5	12	1994	25	1	2	3			1		3		1	1	2	2	2	2	2	1	1	1	0	2			2			1	1	2	2
1	2	6	6	1	3	1	1	1	0	0	1
1	2	1	1	1	1	1	1	1	58	0	0
0	2	2	3	1	3	1	1	1	8	0	0
1	2	3	4	1	3	2	1	1	6	0	0
0	2	1	2	1	2	2	1	1	43	1	0
1	2	2	3	1	3	1	1	1	23	0	0	2	2	1	2	2	1974	42	2					1		3		2							1	1	1	1	2			2			1	0		2
1	2	3	4	1	2	2	1	1	20	1	0
1	2	4	6	1	3	1	1	1	4	0	1	4	2	1	4	2	1997	19	1	1	7	2		1		3		2							1	1	1	1	2			2			1	2	1	2
0	2	5	7	1	3	2	1	1	1	0	1
0	2	1	2	1	2	2	1	1	36	1	0
1	2	2	5	1	3	1	1	1	16	0	0	2	2	1	2	2	1981	35	2					1		3		2							1	1	2	0	1	7	1	2			1	1		2
0	2	3	11	1	3	1	1	1	3	0	1
1	2	1	1	1	1	2	1	1	70	0	0
1	2	2	2	1	5	1	1	1	6	0	0
1	2	1	1	1	1	1	1	1	34	0	0
1	2	3	3	1	4	1	1	1	11	0	0
1	2	4	4	1	3	1	1	1	9	0	0
1	2	5	5	1	3	1	1	1	5	0	0
0	2	1	1	1	1	1	1	1	58	0	0
0	2	5	6	1	3	1	1	1	8	0	0
0	2	6	7	1	3	1	1	1	6	0	0
0	2	7	8	1	3	2	1	1	3	0	1
0	2	8	9	1	3	2	1	1	3	0	1
1	2	1	1	1	1	1	1	1	60	0	0
1	2	4	4	1	3	1	1	1	20	0	0
1	2	6	6	1	5	1	1	1	13	0	0
1	2	7	7	1	5	2	1	1	12	0	0
1	2	10	10	1	5	2	1	1	3	0	1
1	2	1	1	1	1	1	1	1	49	0	0
1	2	2	2	1	2	2	1	1	42	1	0	2	2	1	2	10	1974	42	1	1	1	1		3		3		1	1	2	2	1	1	2	1	2			1	0	1	1	0	1	1	0		2
0	2	1	1	1	1	1	1	1	51	0	0
0	2	4	4	1	3	2	1	1	19	1	0
0	2	5	5	1	3	1	1	1	17	0	0
0	2	6	6	1	5	2	1	1	6	0	0
0	2	7	7	1	5	1	1	1	1	0	1
0	2	8	8	1	5	1	1	1	2	0	1
0	2	9	9	1	3	1	1	1	12	0	0
1	2	1	1	1	1	1	1	1	35	0	0	1	2	1	2	2	1989	28	2					1		3		1	1	2	2	2	2	2	1	1	2	0	2			2			1	0		2
1	2	2	2	1	2	2	1	1	28	1	0
1	2	3	3	1	3	1	1	1	13	0	0
1	2	4	4	1	3	1	1	1	15	0	0
1	2	1	1	1	1	1	1	1	38	0	0
1	2	2	2	1	2	2	1	1	31	1	0	2	2	1	2	2	1986	30	1	1	5	2		2		3		1	1	2	2	2	2	2	1	1	5	5	2			2			1	6	2	2
1	2	3	3	1	3	2	1	1	14	0	0
1	2	5	5	1	3	1	1	1	12	0	0
0	2	6	6	1	3	2	1	1	8	0	0
1	2	7	7	1	3	2	1	1	6	0	0
0	2	9	9	1	3	1	1	1	3	0	1
1	2	10	10	1	3	1	1	1	3	0	1
1	2	11	11	1	3	1	1	1	5	0	0
1	2	12	12	1	3	2	1	1	0	0	1
0	2	1	3	1	3	2	1	1	26	1	0	1	2	1	3				2					1		3		1	1	2	2	1	2	2	1	1	0	1	1	1	2	2			1	2	2	2
0	2	2	4	1	5	1	1	1	2	0	1
1	2	3	5	1	5	2	1	1	1	0	1
1	2	1	1	1	1	1	1	1	60	0	0	1	2	1	2	7	1969	48	2					2		3		1	1	2	2	1	2	1	1	1	3	3	2			2			1	1	2	1	7
1	2	2	2	1	2	2	1	1	48	1	0	2	2	1	3	1	1995	22	1	1	6	2		2		3		2							2													1	5
1	2	3	3	1	3	2	1	1	22	1	0
1	2	4	4	1	3	2	1	1	10	0	0
1	2	5	6	1	3	1	1	1	7	0	0
1	2	6	7	1	3	1	1	1	6	0	0
1	2	7	8	1	3	2	1	1	3	0	1
1	2	8	5	1	3	1	1	1	8	0	0
1	2	1	1	1	1	1	1	1	28	0	0
1	2	1	1	1	1	1	1	1	85	0	0
1	2	2	2	1	4	1	1	1	56	0	0
1	2	3	3	1	4	2	1	1	19	1	0	3	1	1	3	2	1998	19	1	1	7	3		2		3		1	1	2	2	2	2	1	1	1	1	0	2			2			1	1	2	1	5
1	2	4	4	1	5	1	1	1	17	0	0
1	2	5	5	1	5	1	1	1	2	0	1
1	2	1	1	1	1	1	1	1	52	0	0
1	2	2	2	1	2	2	1	1	47	1	0	2	2	1	2	9	1970	46	2					1		3		2							1	1	2	3	2			2			1	1	2	2
1	2	3	3	1	3	1	1	1	30	0	0
1	2	4	4	1	3	1	1	1	27	0	0
1	2	5	5	1	3	2	1	1	18	1	0	5	2	1	5	5	1998	17	1	1	5	2		1		3		2							2													2
0	2	6	7	1	3	2	1	1	12	0	0
1	2	7	8	1	3	2	1	1	9	0	0
0	2	8	9	1	3	2	1	1	5	0	0
1	2	9	10	1	3	2	1	1	5	0	0
1	2	10	11	1	3	2	1	1	8	0	0
0	2	11	12	1	4	2	1	1	18	1	0
1	2	12	13	1	5	1	1	1	1	0	1
1	2	1	1	1	1	2	1	1	70	0	0
1	2	2	3	1	5	2	1	1	20	1	0
0	2	3	4	1	5	2	1	1	16	1	0	3	2	1	3	2	1967	20	1	1	7	2		1		3		2							1	1	0	1	2			2			1	1	2	2
1	2	4	6	1	5	2	1	1	3	0	1	4	2	1	4	4	2001	15	1	2	8			1		3		2							2													2
1	2	1	1	1	1	2	1	1	70	0	0
1	2	2	2	1	5	2	1	1	15	1	0	2	2	1	2	5	2002	15	1	1	3	2		2		3		1	2	2	2	2	1	1	2													2
1	2	1	1	1	1	1	1	1	44	0	0
1	2	2	2	1	2	2	1	1	35	1	0	2	2	1	2	10	1982	35	1	1	6	2		1		3		1	1	2	2	1	1	1	2													2
0	2	1	5	1	8	1	1	1	18	0	0
1	2	1	1	1	1	1	1	1	50	0	0
1	2	3	3	1	3	1	1	1	20	0	0
1	2	6	6	1	2	2	1	1	7	0	0
1	2	1	1	1	1	2	1	1	55	0	0
1	2	2	2	1	3	1	1	1	25	0	0
1	2	3	3	1	3	1	1	1	22	0	0
0	2	4	5	1	3	1	1	1	10	0	0
1	2	1	1	1	1	1	1	1	79	0	0	1	2	1	3	10	1994	22	1	1	6	2		1		3		1	1	2	1	1	1	1	1	1	3	0	2			2			1	2	2	2
1	2	2	2	1	3	1	1	1	24	0	0
1	2	3	3	1	4	2	1	1	23	1	0
1	2	4	4	1	5	1	1	1	6	0	0
1	2	5	5	1	5	1	1	1	4	0	1
1	2	6	6	1	5	1	1	1	0	0	1
0	2	7	7	1	3	1	1	1	25	0	0
0	2	8	11	1	5	2	1	1	14	0	0
0	2	9	13	1	5	1	1	1	6	0	0
1	2	1	1	1	1	1	1	1	66	0	0	1	2	1	11	2	1999	18	1	1	7	1		2		3		1	1	2	1	1	1	1	1	1	0	1	2			2			1	1	2	1	4
1	2	2	2	1	2	2	1	1	55	0	0	2	2	1	9	6	1997	20	1	1	6	2		2		3		1	1	2	1	1	1	1	1	1	1	1	2			2			1	2	2	2
0	2	5	5	1	3	1	1	1	16	0	0
1	2	6	6	1	3	2	1	1	14	0	0
0	2	7	7	1	5	1	1	1	8	0	0
1	2	8	8	1	5	2	1	1	3	0	1
0	2	9	9	1	4	2	1	1	20	1	0
0	2	10	10	1	5	1	1	1	2	0	1
1	2	11	11	1	4	2	1	1	18	1	0
1	2	12	12	1	5	2	1	1	2	0	1
1	2	1	1	1	1	1	1	1	67	0	0
1	2	2	2	1	2	2	1	1	67	0	0
1	2	4	4	1	4	2	1	1	25	1	0	4	2	1	4	2	1992	25	1	1	6	2		7		3		1	1	2	2	1	1	2	1	1	1	1	1	0	1	1	1	0	1	2	2	2
1	2	7	7	1	5	2	1	1	6	0	0
1	2	8	8	1	5	1	1	1	1	0	1
1	2	1	1	1	1	2	1	1	20	1	0	1	2	1	1	2	1997	20	1	1	4	1		2		3		2							1	1	2	0	2			2			1	1	2	2
1	2	2	2	1	3	1	1	1	3	0	1
1	2	3	3	1	3	1	1	1	1	0	1
0	2	1	1	1	1	1	1	1	29	0	0	1	2	1	1	2	1992	25	1	1	4	2		1		3		1	2	2	2	2	2	2	1	1	2	2	2			2			1	2	2	2
0	2	2	2	1	2	2	1	1	25	1	0	2	2	1	2	2	1992	25	1	1	4	1		1		3		1	1	2	2	1	1	2	1	1	2	2	2			1	1	0	1	2		2
0	2	3	3	1	3	1	1	1	10	0	0
0	2	4	4	1	3	2	1	1	8	0	0
0	2	5	5	1	3	1	1	1	5	0	0
0	2	6	6	1	3	2	1	1	1	0	1
1	2	1	1	1	1	1	1	1	80	0	0
1	2	2	2	1	2	2	1	1	75	0	0
1	2	3	3	1	3	1	1	1	25	0	0
1	2	4	4	1	4	2	1	1	20	1	0	4	2	1	4	2	1997	20	1	1	5	1		2		3		1	1	2	2	1	2	1	1	1	0	0	1	0	1	2			1	1	2	2
1	2	5	5	1	3	1	1	1	17	0	0
0	2	2	2	1	2	2	1	1	20	1	0	2	2	1	2	2	1997	20	1	1	7	3		1		3		1	1	2	2	1	2	2	1	2			1	0	1	2			1	1	2	1	5
1	2	1	1	1	1	1	1	1	33	0	0
1	2	2	2	1	2	2	1	1	27	1	0	2	2	1	2	7	1990	27	2					2		3		2							1	1	1	2	2			2			1	0		2
1	2	3	3	1	4	2	1	1	7	0	0
1	2	4	4	1	4	2	1	1	4	0	1
1	2	5	5	1	3	1	1	1	3	0	1
1	2	1	1	1	1	1	1	1	63	0	0
1	2	1	1	1	1	2	1	1	39	1	0	1	2	1	1	2	1998	39	1	1	1	1		1		3		2							1	1	2	3	1	2	3	2			1	3	1	2
1	2	6	6	1	3	2	1	1	6	0	0
1	2	7	7	1	4	2	1	1	5	0	0
1	2	8	8	1	3	1	1	1	1	0	1
0	2	9	9	1	5	2	1	1	70	0	0
0	2	1	1	1	1	1	1	1	49	0	0
0	2	2	2	1	2	2	1	1	48	1	0	2	2	1	2	3	1969	48	1	1	1	1		2		3		1	1	2	2	1	1	2	1	1	3	1	1	0	1	1	1	0	1	0		2
0	2	3	3	1	3	2	1	1	26	1	0	3	2	1	3	3	1991	26	1	1	7	2		2		3		1	1	2	2	1	1	2	1	1	0	1	1	3	0	2			1	3	2	2
0	2	5	5	1	3	1	1	1	19	0	0
0	2	6	6	1	3	1	1	1	13	0	0
0	2	7	7	1	3	1	1	1	8	0	0
0	2	11	11	1	5	2	1	1	1	0	1
0	2	12	12	1	5	1	1	1	3	0	1
1	2	1	1	1	1	1	1	1	27	0	0
1	2	2	2	1	2	2	1	1	22	1	0	2	2	1	2	1	1995	22	1	1	6	2		2		3		1	1	2	2	1	1	2	1	1	1	1	2			2			1	2	2	2
1	2	3	3	1	3	1	1	1	3	0	1
1	2	4	4	1	3	1	1	1	3	0	1
0	2	5	6	1	3	2	1	1	1	0	1
1	2	6	7	1	2	2	1	1	21	1	0
1	2	7	8	1	3	1	1	1	0	0	1	7	2	1	7	4	1996	21	1	1	5	2		1		3		1	1	2	2	1	1	2	1	1	2	0	2			2			1	2	2	2
1	2	1	1	1	1	2	1	1	67	0	0
1	2	2	2	1	3	2	1	1	16	1	0	2	2	1	2	2	2001	16	1	1	4	2		1		3		1	1	2	2	1	2	2	2													2
1	2	1	1	1	1	1	1	1	51	0	0
1	2	2	2	1	2	2	1	1	48	1	0	2	2	1	2	1	1979	48	2					1		3		2							1	1	4	2	1	1	3	1	1	0	1	1	2	2
1	2	3	3	1	8	1	1	1	57	0	0
0	2	5	5	1	3	2	1	1	17	1	0	5	2	1	5	2	2000	17	1	1	4	2		1		3		2							2													2
1	2	7	7	1	3	1	1	1	12	0	0
1	2	8	8	1	3	1	1	1	9	0	0
0	2	9	9	1	3	2	1	1	4	0	1
1	2	10	10	1	3	1	1	1	9	0	0
0	2	12	12	1	8	1	1	1	20	0	0
0	2	13	13	1	4	2	1	1	17	1	0	13	2	1	13	2	2000	17	1	1	6	1		1		3		1	1	2	2	1	2	2	1	1	1	0	2			2			1	1	2	2
1	2	14	14	1	5	2	1	1	11	0	0
0	2	15	15	1	5	1	1	1	0	0	1
0	2	16	16	1	5	1	1	1	1	0	1
1	2	1	1	1	1	2	1	1	35	1	0	1	2	1	1	10	1981	35	1	2	1			1		3		1	2	2	2	1	1	2	1	1	1	1	1	1	0	2			1	0		2
0	2	2	3	1	3	2	1	1	8	0	0
1	2	1	1	1	1	2	1	1	40	1	0	1	2	1	1	4	1997	40	2					2		3		2							1	1	2	3	1	0	3	2			1	1	2	1	7
1	2	4	4	1	3	1	1	1	18	0	0
0	2	6	6	1	3	2	1	1	13	0	0
1	2	7	7	1	3	2	1	1	11	0	0
0	2	8	8	1	3	2	1	1	8	0	0
1	2	9	9	1	3	1	1	1	4	0	1
1	2	1	1	1	1	1	1	1	67	0	0
1	2	1	1	1	1	1	1	1	17	0	0
1	2	1	1	1	1	1	1	1	28	0	0
1	2	2	2	1	2	2	1	1	27	1	0	2	2	1	2	2	1990	27	2					2		3		2							1	1	2	2	1	1	1	2			1	1	2	2
1	2	3	3	1	3	2	1	1	6	0	0
1	2	4	4	1	3	1	1	1	1	0	1
1	2	1	1	1	1	1	1	1	24	0	0
1	2	2	2	1	2	2	1	1	20	1	0	2	2	1	2	2	1997	20	1	1	3	1		1		3		1	1	2	2	1	1	2	1	1	1	1	2			1	2	0	1	1	2	2
1	2	3	3	1	3	1	1	1	1	0	1
1	2	4	4	1	4	2	1	1	8	0	0
1	2	1	1	1	1	1	1	1	70	0	0
1	2	2	2	1	2	2	1	1	47	1	0	2	2	1	2	9	1970	46	2					1		3		1	2	2	2	1	1	2	1	1	0	1	1	1	2	1	2	2	1	0		2
1	2	3	3	1	3	2	1	1	13	0	0
1	2	1	1	1	1	2	1	1	30	1	0	1	2	3	1	6	1987	30	1	1	2	1		1		3		1	1	2	2	1	2	1	1	1	2	4	2			2			1	2	2	2
0	2	2	2	1	3	1	1	1	16	0	0
1	2	3	3	1	3	1	1	1	13	0	0
1	2	4	4	1	3	2	1	1	9	0	0
1	2	5	5	1	3	2	1	1	6	0	0
1	2	6	6	1	3	2	1	1	4	0	1
1	2	7	7	1	3	2	1	1	2	0	1
1	2	1	1	1	1	1	1	1	37	0	0	1	2	1	2	2	1967	32	2					1		3		1	1	2	2	2	2	2	1	1	1	3	2			2			1	2	2	1	5
1	2	2	2	1	2	2	1	1	32	1	0
1	2	3	3	1	3	1	1	1	14	0	0
1	2	4	4	1	3	2	1	1	12	0	0
1	2	5	5	1	3	2	1	1	6	0	0
1	2	6	6	1	3	2	1	1	3	0	1
1	2	1	1	1	1	1	1	1	28	0	0
1	2	2	2	1	2	2	1	1	25	1	0	2	2	1	2	2	1990	26	1	1	7	2		1		3		1	1	2	2	1	2	2	1	1	1	4	1	1	0	2			1	3	2	2
0	2	3	3	1	3	1	1	1	8	0	0
0	2	4	4	1	3	2	1	1	4	0	1
1	2	5	5	1	3	2	1	1	9	0	0
1	2	6	6	1	3	2	1	1	7	0	0
0	2	7	7	1	3	2	1	1	7	0	0
1	2	8	8	1	3	1	1	1	0	0	1
1	2	1	1	1	1	2	1	1	68	0	0
1	2	1	1	1	1	1	1	1	36	0	0	1	2	1	2	8	1985	32	1	1	5	2		1		13		1	1	2	2	2	2	2	2													8
1	2	2	2	1	2	2	1	1	32	1	0
1	2	3	3	1	3	1	1	1	4	0	1
1	2	1	1	1	1	1	1	1	24	0	0
1	2	1	1	1	1	1	1	1	34	0	0	1	1	1	2	2	1988	29	1	1	7	2		1		3		1	1	2	2	2	2	1	1	1	1	0	1	0	3	2			1	1	2	2
1	2	2	2	1	2	2	1	1	29	1	0
1	2	1	1	1	1	1	1	1	36	0	0	1	1	2	2	8	1985	32	1	1	5	2		1		13		1	1	2	2	1	2	1	1	1	1	0	2			2			1	1	2	2
1	2	2	2	1	2	2	1	1	32	1	0
1	2	3	3	1	3	1	1	1	4	0	1
1	2	1	1	1	1	2	1	1	72	0	0
0	2	1	2	1	2	2	1	1	47	1	0	1	1	1	2	12	1967	37	2					1		3		1	1	2	2	1	2	2	1	1	5	2	1	2	1	2			1	0		2
0	2	2	3	1	3	1	1	1	32	0	0	2	2	1	7	3	2001	16	1	1	6	2		1		3		1	1	2	2	2	2	2	2													2
1	2	3	6	1	3	2	1	1	18	1	0
0	2	4	7	1	3	2	1	1	18	1	0
1	2	6	9	1	3	1	1	1	9	0	0
1	2	7	10	1	3	1	1	1	7	0	0
0	2	8	11	1	3	1	1	1	8	0	0
1	2	9	12	1	3	1	1	1	6	0	0
1	2	10	13	1	5	2	1	1	12	0	0
1	2	11	14	1	5	2	1	1	6	0	0
1	2	1	1	1	1	1	1	1	37	0	0	1	2	1	2	10	1989	28	1	1	5	2		1		3		2							1	1	2	0	2			2			1	1	2	2
1	2	2	2	1	2	2	1	1	28	1	0
1	2	3	3	1	3	1	1	1	7	0	0
1	2	4	4	1	3	1	1	1	4	0	1
1	2	1	1	1	1	1	1	1	30	0	0
1	2	1	1	1	1	2	1	1	52	0	0
1	2	2	2	1	3	2	1	1	24	1	0	2	2	1	2	2	1993	24	1	1	3	1		1		3		1	1	2	2	1	2	2	1	1	1	1	2			2			1	2	2	2
1	2	3	3	1	5	2	1	1	1	0	1
1	2	4	4	1	5	1	1	1	2	0	1
1	2	1	1	1	1	1	1	1	50	0	0
1	2	2	2	1	2	2	1	1	40	1	0	2	2	1	2	2	1977	40	2					1		3		1	1	2	2	2	2	1	1	1	3	3	1	0	1	1	1	2	1	1	2	2
1	2	3	3	1	3	1	1	1	19	0	0
1	2	4	4	1	3	2	1	1	18	1	0	4	2	1	4	6	1999	18	1	1	2	1		1		3		1	1	2	2	1	2	1	1	1	0	1	2			2			1	1	2	2
0	2	5	5	1	3	1	1	1	14	0	0
1	2	6	6	1	3	2	1	1	7	0	0
0	2	7	7	1	3	1	1	1	11	0	0
1	2	8	8	1	3	2	1	1	1	0	1
1	2	1	1	1	1	1	1	1	54	0	0
1	2	2	2	1	3	1	1	1	26	0	0
1	2	4	4	1	3	2	1	1	14	0	0
1	2	5	5	1	2	1	1	1	11	0	0
0	2	6	6	1	3	2	1	1	6	0	0
1	2	7	7	1	5	2	1	1	3	0	1
1	2	8	8	1	5	1	1	1	2	0	1
1	2	9	9	1	5	2	1	1	22	1	0	9	2	1	9	10	1995	21	1	2	1			1		3		1	1	2	2	2	2	1	1	1	1	0	2			2			1	1	2	2
1	2	10	10	1	5	1	1	1	0	0	1
1	2	1	1	1	1	1	1	1	49	0	0
1	2	2	2	1	2	2	1	1	40	1	0
1	2	3	3	1	3	1	1	1	22	0	0
1	2	4	4	1	3	1	1	1	17	0	0
1	2	5	5	1	3	2	1	1	15	1	0
1	2	6	6	1	3	1	1	1	14	0	0
1	2	1	1	1	1	1	1	1	29	0	0
1	2	2	2	1	2	2	1	1	25	1	0	2	2	1	2	4	1992	24	1	2	3			1		3		1	2	2	2	1	2	2	1	1	1	2	2			2			2	3	2	2
1	2	3	3	1	3	1	1	1	5	0	0
1	2	4	4	1	3	2	1	1	3	0	1
1	2	5	5	1	3	2	1	1	0	0	1
1	2	1	1	1	1	2	1	1	65	0	0
1	2	2	2	1	3	1	1	1	19	0	0
1	2	1	1	1	1	2	1	1	38	1	0	1	2	1	2	6	1998	19	1	1	6	2		1		3		1	1	2	2	2	2	1	2													2
1	2	2	2	1	3	2	1	1	19	1	0	2	2	1	3	2	2000	17	1	1	5	2		1		3		1	1	2	2	2	2	2	2													2
1	2	3	3	1	3	2	1	1	17	1	0	3	2	1	1	5	1979	38	2					1		3		1	1	2	2	1	2	2	1	1	0	3	1	0	1	2			1	0		2
1	2	4	4	1	3	2	1	1	14	0	0
1	2	1	1	1	1	1	1	1	46	0	0
1	2	1	1	1	1	1	1	1	24	0	0
1	2	2	2	1	2	2	1	1	23	1	0	2	2	1	2	10	1994	21	1	1	6	2		2		3		2							1	1	2	0	2			2			1	1	2	1	7
1	2	3	3	1	3	1	1	1	7	0	0
1	2	4	4	1	3	1	1	1	4	0	1
1	2	1	1	1	1	2	1	1	30	1	0	1	2	1	1	6	1986	30	1	2	2			1		3		1	2	2	2	1	2	1	1	1	1	2	1	0	1	2			1	1	2	2
1	2	2	2	1	3	2	1	1	14	0	0
1	2	3	3	1	3	2	1	1	10	0	0
1	2	4	4	1	3	1	1	1	7	0	0
1	2	5	5	1	3	2	1	1	4	0	1
1	2	1	1	1	1	1	1	1	21	0	0
1	2	2	2	1	2	2	1	1	20	1	0
1	2	3	3	1	6	2	1	1	50	0	0	3	2	1	3	2	1997	19	2					1		3		2							1	1	0	1	2			2			1	1	2	2
1	2	4	4	1	3	2	1	1	1	0	1
1	2	1	1	1	1	1	1	1	41	0	0
0	2	2	2	1	2	2	1	1	34	1	0	2	2	1	2	1	1983	34	2					1		3		1	1	2	2	1	2	1	1	1	1	3	1	1	0	2			1	2	2	2
0	2	3	4	1	3	2	1	1	10	0	0
1	2	4	5	1	3	2	1	1	7	0	0
1	2	5	6	1	4	1	1	1	5	0	0
0	2	6	7	1	8	2	1	1	0	0	1
1	2	1	1	1	1	2	1	1	53	0	0
1	2	2	23	1	6	2	1	1	70	0	0
1	2	3	3	1	5	1	1	1	7	0	0
1	2	1	1	1	1	1	1	1	41	0	0	1	2	1	5	2	1992	26	1	1	5	2		1		3		1	1	2	2	1	1	2	1	1	2	1	2			2			1	2	2	2
1	2	2	2	1	2	2	1	1	50	0	0
0	2	3	3	1	3	1	1	1	26	0	0
1	2	4	5	1	4	2	1	1	26	1	0
1	2	5	6	1	5	2	1	1	8	0	0
0	2	6	7	1	5	1	1	1	6	0	0
1	2	7	8	1	5	1	1	1	1	0	1
1	2	1	1	1	1	1	1	1	44	0	0
1	2	2	2	1	2	2	1	1	27	1	0	2	1	1	2	6	1991	25	1	1	5	2		1		3		1	1	2	2	1	2	1	1	1	4	0	2			2			1	2	2	1	5
1	2	3	3	1	3	1	1	1	9	0	0
1	2	4	4	1	3	1	1	1	7	0	0
1	2	5	5	1	3	1	1	1	5	0	0
1	2	6	6	1	3	1	1	1	3	0	1
1	2	1	1	1	1	1	1	1	57	0	0
1	2	2	2	1	2	2	1	1	52	0	0
1	2	4	4	1	3	1	1	1	16	0	0
1	2	5	5	1	3	1	1	1	18	0	0
0	2	6	6	1	3	1	1	1	16	0	0
1	2	1	1	1	1	1	1	1	49	0	0
1	2	1	1	1	1	1	1	1	23	0	0	1	2	1	2	5	1995	22	1	1	3	2		2		3		1	1	2	2	1	2	2	1	1	1	1	2			2			1	2	2	2
1	2	2	2	1	2	2	1	1	22	1	0
1	2	3	3	1	3	1	1	1	3	0	1
1	2	4	4	1	3	2	1	1	1	0	1
1	2	7	7	1	6	1	1	1	75	0	0
1	2	1	1	1	1	1	1	1	35	0	0	1	2	1	2	8	1993	24	1	1	5	2		2		3		2							1	1	3	1	2			2			1	2	2	2
1	2	2	2	1	2	2	1	1	24	1	0
1	2	3	3	1	3	1	1	1	9	0	0
1	2	4	4	1	3	1	1	1	6	0	0
1	2	5	5	1	3	2	1	1	3	0	1
1	2	6	6	1	3	1	1	1	1	0	1
1	2	1	1	1	1	1	1	1	40	0	0	1	2	1	3	2	1999	18	1	1	5	2		1		3		1	1	2	2	1	1	1	1	1	0	1	2			2			1	1	2	2
1	2	2	2	1	2	2	1	1	25	1	0	2	2	1	2	2	1967	25	2					1		3		2							1	1	2	3	2			1	2	2	1	1	2	1	7
1	2	3	3	1	3	2	1	1	18	1	0
1	2	4	4	1	3	1	1	1	10	0	0
1	2	5	5	1	3	1	1	1	8	0	0
1	2	6	6	1	3	2	1	1	6	0	0
1	2	7	7	1	3	2	1	1	4	0	1
1	2	8	8	1	3	2	1	1	0	0	1
1	2	1	1	1	1	2	1	1	42	1	0	1	2	1	3	2	1995	22	1	1	6	2		1		3		2							1	1	1	0	2			2			1	1	2	2
1	2	3	3	1	3	2	1	1	22	1	0
1	2	4	4	1	5	1	1	1	3	0	1
1	2	5	5	1	3	2	1	1	22	1	0
1	2	6	6	1	5	2	1	1	1	0	1
0	2	7	7	1	6	2	1	1	67	0	0
1	2	1	1	1	1	2	1	1	39	1	0	1	2	1	1	9	1978	39	1	2	1			2		3		1	1	2	1	1	1	2	1	1	0	2	1	1	1	2			1	0		2
0	2	2	2	1	3	2	1	1	15	1	0	2	2	1	2	5	2002	15	1	1	6	2		2		3		1	1	2	1	1	1	2	2													2
0	2	3	4	1	3	2	1	1	7	0	0
1	2	1	1	1	1	2	1	1	34	1	0	1	2	1	1	4	1982	34	1	1	6	2		1		3		1	1	2	2	1	2	2	1	1	1	2	2			2			1	1	2	2
0	2	2	2	1	3	2	1	1	17	1	0	2	2	1	2	2	2000	17	1	1	4	2		1		3		1	1	2	2	2	2	2	2													1	4
1	2	3	3	1	3	1	1	1	13	0	0
1	2	4	4	1	3	2	1	1	5	0	0
1	2	1	1	1	1	1	1	1	32	0	0	1	2	1	2	1	1992	25	1	1	6	2		1		3		1	1	2	2	2	2	2	1	1	2	0	1	0	1	2			1	2	2	1	4
1	2	2	2	1	2	2	1	1	25	1	0
1	2	3	3	1	3	1	1	1	4	0	1
1	2	4	4	1	3	1	1	1	2	0	1
1	2	5	5	1	3	1	1	1	12	0	0
1	2	6	6	1	3	1	1	1	8	0	0
1	2	1	1	1	1	1	1	1	57	0	0
0	2	2	3	1	3	1	1	1	26	0	0
1	2	3	4	1	3	1	1	1	18	0	0
1	2	4	5	1	3	2	1	1	12	0	0
0	2	5	6	1	6	2	1	1	84	0	0
1	2	1	1	1	1	2	1	1	60	0	0
1	2	1	1	1	1	2	1	1	67	0	0	1	1	1	1	2	1967	50	2					2		3		2							1	2			1	4	3	1	4	1	1	0		2
0	2	2	3	1	5	1	1	1	16	0	0
1	2	1	1	1	7	1	1	1	40	0	0
0	2	2	2	1	7	2	1	1	30	1	0	2	1	1	2	2	1967	29	2					1		3		1	2	2	2	2	2	2	1	1	1	0	1	3	2	2			1	1	2	2
0	2	3	5	1	4	2	1	1	14	0	0
0	2	4	6	1	4	2	1	1	10	0	0
1	2	5	7	1	4	1	1	1	7	0	0
1	2	6	8	1	4	1	1	1	5	0	0
1	2	7	9	1	4	1	1	1	2	0	1
1	2	8	11	1	1	2	1	1	18	1	0
0	2	9	12	1	3	1	1	1	0	0	1
1	2	1	1	1	1	1	1	1	90	0	0
1	2	2	2	1	2	2	1	1	70	0	0
0	2	2	3	1	3	1	1	1	25	0	0
1	2	3	5	1	3	2	1	1	8	0	0
0	2	1	2	1	2	2	1	1	39	1	0
1	2	2	4	1	3	1	1	1	16	0	0	2	2	1	2	10	1979	37	1	2	8			2		1		2							1	1	5	1	2			2			1	1	2	2
0	2	3	5	1	3	1	1	1	12	0	0
1	2	4	6	1	3	1	1	1	10	0	0
1	2	5	7	1	3	1	1	1	8	0	0
1	2	6	8	1	3	1	1	1	6	0	0
1	2	7	10	1	5	2	1	1	2	0	1
1	2	8	11	1	3	2	1	1	1	0	1
1	2	1	1	1	1	1	1	1	60	0	0
0	2	1	1	1	1	1	1	1	58	0	0
0	2	2	2	1	2	2	1	1	53	0	0
0	2	3	5	1	4	2	1	1	35	1	0
0	2	4	6	1	5	1	1	1	21	0	0
1	2	5	7	1	5	2	1	1	5	0	0	5	1	1	5	9	1982	35	1	2	4			1		3		1	1	2	2	2	2	1	1	1	1	1	1	1	1	2			1	2	2	2
0	2	6	8	1	5	1	1	1	3	0	1
1	2	7	9	1	7	2	1	1	75	0	0
1	2	1	1	1	1	1	1	1	39	0	0
1	2	2	2	1	2	2	1	1	33	1	0	2	2	1	2	8	1984	33	2					2		3		1	2	2	2	1	1	2	1	1	1	2	2			2			1	2	1	2
1	2	3	3	1	3	1	1	1	13	0	0
1	2	4	4	1	3	2	1	1	4	0	1
1	2	5	5	1	3	2	1	1	1	0	1
1	2	1	1	1	1	1	1	1	28	0	0
1	2	2	2	1	2	2	1	1	23	1	0	2	2	1	2	10	1994	22	1	1	7	2		1		3		2							1	1	0	2	2			2			1	2	2	2
1	2	3	3	1	8	1	1	1	44	0	0
1	2	4	4	1	3	2	1	1	3	0	1
1	2	5	5	1	3	2	1	1	2	0	1
1	2	1	1	1	1	1	1	1	35	0	0
1	2	2	2	1	2	2	1	1	30	1	0	2	2	1	2	11	1987	30	1	1	2	1		2		3		1	2	2	2	1	1	1	1	1	2	4	2			2			1	3	2	2
1	2	3	3	1	6	1	1	1	70	0	0
1	2	4	4	1	3	1	1	1	11	0	0
1	2	5	5	1	2	2	1	1	10	0	0
1	2	6	6	1	3	2	1	1	8	0	0
1	2	7	7	1	3	1	1	1	5	0	0
1	2	8	8	1	3	2	1	1	3	0	1
1	2	9	9	1	3	2	1	1	1	0	1
1	2	10	10	1	3	1	1	1	12	0	0
1	2	2	2	1	2	2	1	1	36	1	0	2	2	1	2	4	1981	36	1	1	3	1		1		3		2							1	1	3	2	2			1	0	1	1	0		1	7
0	2	3	3	1	3	1	1	1	21	0	0
1	2	4	4	1	3	2	1	1	14	0	0
0	2	5	5	1	9	1	1	1	17	0	0
1	2	6	6	1	9	1	1	1	10	0	0
1	2	7	7	1	3	1	1	1	6	0	0
1	2	8	8	1	3	2	1	1	7	0	0
1	2	1	1	1	1	2	1	1	70	0	0
1	2	2	2	1	3	1	1	1	27	0	0
1	2	3	3	1	3	1	1	1	29	0	0
1	2	5	5	1	5	2	1	1	11	0	0
0	2	10	10	1	3	1	1	1	35	0	0
1	2	11	11	1	4	2	1	1	20	1	0	11	2	1	11	2	1997	20	1	1	6	2		1		3		1	1	2	2	1	1	1	1	1	0	1	2			2			1	1	1	2
1	2	12	12	1	5	2	1	1	13	0	0
1	2	13	13	1	5	2	1	1	7	0	0
1	2	14	14	1	5	2	1	1	0	0	1
1	2	1	1	1	1	1	1	1	35	0	0
1	2	2	2	1	3	2	1	1	5	0	0
1	2	3	3	1	2	2	1	1	30	1	0
1	2	4	4	1	3	2	1	1	2	0	1
1	2	1	1	1	1	1	1	1	24	0	0
1	2	2	2	1	2	2	1	1	20	1	0	2	2	1	2	5	1998	20	1	2	3			1		3		1	1	2	2	1	2	1	1	1	1	0	2			2			1	1	1	2
1	2	3	3	1	3	1	1	1	1	0	1
1	2	1	1	1	1	1	1	1	32	0	0
1	2	3	3	1	3	1	1	1	11	0	0
1	2	4	4	1	3	2	1	1	6	0	0
1	2	1	1	1	1	1	1	1	88	0	0
1	2	2	2	1	2	2	1	1	58	0	0
0	2	3	8	1	3	2	1	1	35	1	0
0	2	4	11	1	5	2	1	1	13	0	0
0	2	5	4	1	5	1	1	1	10	0	0
1	2	6	6	1	5	1	1	1	8	0	0
1	2	7	7	1	5	2	1	1	5	0	0
1	2	1	1	1	1	1	1	1	38	0	0
1	2	2	2	1	2	2	1	1	37	1	0	2	2	1	2	11	1979	37	1	1	5	1		1		3		1	1	2	2	1	1	1	1	1	4	1	1	1	0	2			1	2	2	2
1	2	4	4	1	3	1	1	1	15	0	0
1	2	5	5	1	3	1	1	1	10	0	0
1	2	6	6	1	3	1	1	1	6	0	0
1	2	7	7	1	3	1	1	1	4	0	1
1	2	8	8	1	3	2	1	1	2	0	1
1	2	1	1	1	1	1	1	1	27	0	0
1	2	3	3	1	3	1	1	1	8	0	0
1	2	5	5	1	5	2	1	1	3	0	1
1	2	6	6	1	3	2	1	1	12	0	0
1	2	7	7	1	3	2	1	1	6	0	0
1	2	11	11	1	8	2	1	1	35	1	0	11	2	1	11	2	1982	35	1	1	5	2		1		3		1	1	2	2	1	1	1	1	1	2	3	1	2	0	1	0	2	1	1	1	2
1	2	1	1	1	1	2	1	1	60	0	0
1	2	2	2	1	3	2	1	1	22	1	0	2	2	1	2	9	1995	22	1	1	7	2		1		3		2							1	1	3	0	2			2			1	2	2	2
1	2	3	3	1	5	1	1	1	6	0	0
1	2	4	4	1	5	1	1	1	4	0	1
1	2	5	5	1	5	1	1	1	1	0	1
1	2	1	1	1	1	2	1	1	33	1	0	1	2	1	1	7	1984	33	2					1		3		2							1	1	2	0	1	1	1	1	1	0	1	1	2	2
1	2	2	2	1	9	2	1	1	12	0	0
1	2	3	3	1	3	1	1	1	8	0	0
1	2	4	4	1	3	1	1	1	6	0	0
1	2	5	5	1	9	2	1	1	14	0	0
1	2	2	2	1	2	2	1	1	43	1	0	2	2	1	2	11	1974	42	2					2		3		1	1	2	1	1	1	1	1	1	3	2	1	0	2	2			1	0		2
1	2	5	5	1	3	1	1	1	16	0	0
1	2	6	6	1	3	1	1	1	14	0	0
1	2	7	7	1	3	2	1	1	12	0	0
1	2	8	8	1	5	2	1	1	2	0	1
1	2	1	1	1	1	1	1	1	26	0	0
1	2	2	2	1	6	1	1	1	67	0	0
1	2	4	4	1	3	1	1	1	17	0	0
1	2	1	1	1	1	1	1	1	45	0	0
1	2	2	2	1	2	2	1	1	39	1	0	2	2	1	2	3	1978	39	2					2		3		2							1	1	2	5	2			1	2	0	1	2	2	2
1	2	4	4	1	3	1	1	1	17	0	0
1	2	5	5	1	3	2	1	1	13	0	0
1	2	6	6	1	3	2	1	1	10	0	0
1	2	7	7	1	3	2	1	1	6	0	0
1	2	8	8	1	3	2	1	1	4	0	1
1	2	9	9	1	3	2	1	1	0	0	1
1	2	1	1	1	1	1	1	1	36	0	0
1	2	5	5	1	2	2	1	1	19	1	0	5	2	1	5	5	1999	18	1	1	7	2		2		3		2							1	2			2			1	0	1	1	1	1	2
0	2	6	6	1	9	1	1	1	8	0	0
1	2	1	8	1	3	1	1	1	35	0	0
0	2	2	9	1	5	2	1	1	25	1	0
0	2	3	6	1	5	1	1	1	8	0	0
0	2	4	7	1	5	2	1	1	12	0	0
0	2	5	10	1	5	2	1	1	4	0	1
1	2	6	11	1	5	1	1	1	1	0	1
1	2	1	1	1	1	1	1	1	37	0	0
1	2	2	2	1	2	2	1	1	32	1	0	2	2	1	2	8	1985	32	1	1	7	2		2		3		2							1	1	2	2	2			1	1	0	1	2	2	2
1	2	5	5	1	3	1	1	1	9	0	0
1	2	6	6	1	3	2	1	1	6	0	0
1	2	7	7	1	3	1	1	1	1	0	1
1	2	1	1	1	1	1	1	1	70	0	0
0	2	2	7	1	2	2	1	1	60	0	0
0	2	3	14	1	4	2	1	1	30	1	0
1	2	1	1	1	1	2	1	1	63	0	0
0	2	2	3	1	3	1	1	1	22	0	0
1	2	3	4	1	3	2	1	1	20	1	0
1	2	4	5	1	5	2	1	1	18	1	0	4	2	1	4	6	1997	20	1	1	7	2		1		3		1	1	2	2	2	1	1	1	1	1	0	2			1	1	0	1	2	1	2
0	2	6	7	1	5	1	1	1	6	0	0
1	2	7	8	1	4	2	1	1	18	1	0
1	2	8	10	1	5	1	1	1	2	0	1	8	2	1	8	9	1998	18	1	1	6	2		1		3		2							1	1	1	0	2			2			1	1	1	1	5
0	2	9	11	1	5	1	1	1	0	0	1
1	2	1	1	1	1	2	1	1	54	0	0	1	2	1	3	12	1997	21	1	1	1	1		1		3		2							1	1	1	0	2			2			1	1	1	1	7
1	2	2	2	1	3	1	1	1	21	0	0
1	2	3	3	1	4	2	1	1	21	1	0
1	2	4	4	1	3	1	1	1	15	0	0
1	2	5	5	1	3	1	1	1	14	0	0
1	2	6	6	1	3	1	1	1	10	0	0
1	2	7	7	1	5	2	1	1	15	1	0	7	2	1	7	6	2002	17	1	1	4	2		1		3		2							2													2
0	2	11	11	1	5	1	1	1	2	0	1
0	2	1	1	1	1	1	1	1	52	0	0
0	2	2	2	1	2	2	1	1	49	1	0	2	2	1	2	4	1968	49	2					1		3		1	2	2	1	2	2	1	1	1	5	0	1	1	3	1	1	1	1	1	1	2
0	2	3	3	1	3	1	1	1	23	0	0
0	2	4	4	1	3	1	1	1	14	0	0
0	2	5	5	1	3	1	1	1	12	0	0
0	2	6	6	1	3	1	1	1	8	0	0
0	2	7	7	1	3	1	1	1	2	0	1
1	2	1	1	1	1	1	1	1	42	0	0
1	2	2	2	1	2	2	1	1	33	1	0	2	2	1	2	3	1982	33	1	1	6	1		96	CD	3		1	1	2	1	2	2	1	1	1	2	1	2			2			1	0		2
1	2	3	3	1	3	1	1	1	12	0	0
1	2	4	4	1	3	2	1	1	9	0	0
1	2	5	5	1	3	1	1	1	8	0	0
1	2	1	1	1	1	1	1	1	62	0	0
0	2	3	3	1	3	1	1	1	39	0	0
1	2	5	5	1	4	2	1	1	25	1	0	5	2	1	5	8	1994	25	1	1	6	2		1		3		1	1	2	2	1	1	1	2													2
1	2	7	7	1	3	2	1	1	13	0	0
1	2	9	9	1	5	1	1	1	4	0	1
1	2	10	10	1	3	1	1	1	18	0	0
1	2	1	1	1	1	1	1	1	24	0	0
1	2	2	2	1	2	2	1	1	26	1	0
1	2	5	5	1	8	2	1	1	15	1	0
1	2	6	6	1	3	1	1	1	5	0	0
1	2	7	7	1	3	1	1	1	3	0	1
1	2	8	8	1	9	1	1	1	12	0	0
1	2	9	9	1	9	2	1	1	8	0	0
1	2	10	10	1	9	2	1	1	6	0	0
1	2	1	1	1	1	1	1	1	24	0	0
1	2	2	2	1	2	2	1	1	23	1	0	2	2	1	2	4	1995	23	1	1	5	1		2		3		1	1	2	2	2	2	1	1	1	2	0	1	0	1	1	1	0	1	2	2	2
1	2	3	3	1	3	1	1	1	4	0	1
1	2	4	4	1	3	1	1	1	2	0	1
0	2	5	5	1	8	1	1	1	6	0	0
0	2	7	7	1	6	2	1	1	51	0	0
0	2	8	8	1	8	2	1	1	6	0	0
1	2	1	1	1	1	1	1	1	45	0	0
1	2	2	2	1	2	2	1	1	40	1	0	2	2	1	2	10	1977	40	1	1	4	2		1		3		1	1	2	2	1	1	1	1	1	4	4	2			2			1	0		2
1	2	7	7	1	3	1	1	1	11	0	0
1	2	8	8	1	3	1	1	1	10	0	0
1	2	9	9	1	3	2	1	1	8	0	0
1	2	10	10	1	3	1	1	1	6	0	0
1	2	1	1	1	1	1	1	1	37	0	0
1	2	2	2	1	2	2	1	1	30	1	0	2	2	1	2	2	1987	30	1	1	5	2		2		3		1	1	2	2	1	1	1	1	1	3	4	1	1	2	2			1	3	1	2
1	2	3	3	1	3	2	1	1	14	0	0
1	2	5	5	1	3	1	1	1	10	0	0
1	2	6	6	1	3	2	1	1	8	0	0
1	2	7	7	1	3	1	1	1	7	0	0
1	2	8	8	1	3	2	1	1	4	0	1
1	2	9	9	1	3	1	1	1	3	0	1
1	2	10	10	1	3	2	1	1	3	0	1
0	2	11	11	1	3	1	1	1	17	0	0
0	2	12	12	1	5	2	1	1	14	0	0
1	2	1	1	1	1	1	1	1	70	0	0
1	2	2	2	1	2	2	1	1	75	0	0
1	2	4	4	1	4	2	1	1	20	1	0	4	2	1	4	6	1997	20	1	1	5	2		1		3		1	1	2	2	1	1	2	1	1	1	1	2			2			1	2	2	2
1	2	5	5	1	5	1	1	1	2	0	1
1	2	6	6	1	5	2	1	1	0	0	1
1	2	2	2	1	2	2	1	1	48	1	0	2	2	1	2	2	1969	48	2					2		3		1	1	2	1	1	1	1	1	1	4	3	1	0	2	1	0	1	1	2	1	2
0	2	3	3	1	3	2	2	1	26	1	0	3	2	1	3	9	1991	26	1	1	5	1		2		3		1	1	2	2	1	1	1	1	1	2	1	2			1	1	0	1	2	2	2
1	2	4	4	1	3	1	1	1	22	0	0
1	2	5	5	1	3	2	1	1	18	1	0	5	2	1	5	7	1999	18	1	1	5	1		2		3		2							2													2
1	2	6	6	1	3	2	2	1	17	1	0	6	2	1	6	5	2000	17	1	1	5	2		2		3		1	1	2	1	2	2	1	2													1	5
1	2	7	7	1	4	1	1	1	14	0	0
0	2	8	8	1	3	2	1	1	12	0	0
1	2	9	9	1	3	1	1	1	9	0	0
0	2	10	10	1	3	1	1	1	6	0	0
1	2	11	11	1	3	2	1	1	4	0	1
1	2	1	1	1	1	1	1	1	45	0	0
0	2	2	4	1	3	2	1	1	20	1	0
0	2	3	5	1	3	1	1	1	17	0	0
1	2	4	6	1	3	1	1	1	15	0	0	4	2	1	4	7	1997	20	1	2	4			1		3		2							2													2
1	2	5	7	1	3	1	1	1	12	0	0
1	2	6	8	1	4	2	1	1	9	0	0
1	2	7	9	1	3	1	1	1	5	0	0
1	2	8	10	1	3	1	1	1	11	0	0
1	2	2	2	1	3	1	1	1	22	0	0
1	2	3	3	1	3	1	1	1	18	0	0
1	2	5	5	1	3	1	1	1	14	0	0
1	2	6	6	1	3	1	1	1	12	0	0
1	2	7	7	1	3	1	1	1	7	0	0
1	2	8	8	1	3	1	1	1	4	0	1
1	2	9	9	1	4	2	1	1	20	1	0	9	2	1	9	6	1998	20	1	1	8	2		1		3		1	2	2	2	1	1	2	1	1	1	0	2			2			1	1	2	2
1	2	10	10	1	5	1	1	1	1	0	1
1	2	1	1	1	1	1	1	1	80	0	0	1	2	1	5	9	2000	16	1	1	6	2		1		3		2							1	1	0	1	2			2			1	1	2	2
1	2	2	2	1	2	2	1	1	78	0	0
1	2	3	3	1	3	2	1	1	50	0	0
1	2	4	4	1	5	1	1	1	19	0	0
0	2	1	2	1	2	2	1	1	30	1	0	1	2	1	2	3	1987	30	2					1		3		1	2	2	1	1	1	1	1	1	3	1	2			2			1	2	2	2
0	2	2	3	1	3	2	1	1	8	0	0
0	2	3	4	1	3	1	1	1	6	0	0
0	2	4	5	1	3	2	1	1	5	0	0
0	2	5	6	1	3	2	1	1	1	0	1
1	2	1	1	1	1	2	1	1	37	1	0	1	2	1	1	11	1979	37	1	4	14			2		3		1	1	1	2	1	1	1	1	1	1	0	2			2			1	1	2	2
1	2	2	2	1	11	2	1	1	10	0	0
1	2	3	3	1	3	1	1	1	5	0	0
0	2	1	2	1	8	1	1	1	36	0	0
1	2	2	3	1	3	2	1	1	34	1	0
1	2	3	4	1	3	2	1	1	7	0	0	3	2	1	3	4	1983	34	2					1		8		2							1	1	1	4	1	0	1	1	0	3	1	1	2	2
1	2	4	5	1	3	1	1	1	0	0	1
0	2	1	2	1	6	1	1	1	34	0	0
1	2	2	8	1	5	2	1	1	7	0	0
1	2	1	1	1	1	2	1	1	50	0	0	1	2	1	4	4	2001	16	1	2	2			1		3		2							1	1	0	1	2			2			1	1	2	2
1	2	2	7	1	3	1	1	1	10	0	0
1	2	3	8	1	3	2	1	1	9	0	0
1	2	4	9	1	3	2	1	1	4	0	1
1	2	5	10	1	3	1	1	1	2	0	1
1	2	6	11	1	3	2	1	1	8	0	0
1	2	7	2	1	3	1	1	1	25	0	0
0	2	8	3	1	3	2	1	1	25	1	0
0	2	9	4	1	3	2	1	1	13	0	0
1	2	10	5	1	3	2	1	1	14	0	0
0	2	11	6	1	3	2	1	1	12	0	0
1	2	1	1	1	1	1	1	1	54	0	0
1	2	5	5	1	3	2	1	1	14	0	0
1	2	6	6	1	3	2	1	1	12	0	0
0	2	7	7	1	3	2	1	1	10	0	0
1	2	8	8	1	3	1	1	1	8	0	0
1	2	9	9	1	3	2	1	1	4	0	1
1	2	1	1	1	1	1	1	1	45	0	0
1	2	2	2	1	2	2	1	1	45	1	0	2	2	1	2	2	1972	45	2					1		3		2							2													2
0	2	4	4	1	4	2	1	1	15	1	0	4	2	1	4	10	2002	15	1	1	6	2		1		3		2							2													2
1	2	1	1	1	1	2	1	1	47	1	0	1	2	1	1	2	1970	47	1	1	3	1		1		3		2							1	1	5	4	1	5	3	1	1	1	1	1	1	1	2
1	2	2	2	1	3	2	1	1	2	0	1
1	2	1	1	1	1	1	1	1	47	0	0
1	2	2	2	1	2	2	1	1	40	1	0	2	2	1	2	3	1977	40	1	1	1	1		1		3		2							1	1	4	4	2			1	1	1	1	1	2	2
1	2	3	3	1	3	2	1	1	23	1	0	3	2	1	3	3	1994	23	2					1		3		2							2													1	8
0	2	4	4	1	3	1	1	1	19	0	0
1	2	5	5	1	3	2	1	1	18	1	0	5	2	1	5	1	1999	18	1	1	3	1		1		3		1	1	2	2	2	2	2	2													2
1	2	6	6	1	3	1	1	1	16	0	0
1	2	7	7	1	3	1	1	1	13	0	0
1	2	8	8	1	3	1	1	1	11	0	0
1	2	9	9	1	3	2	1	1	7	0	0
1	2	10	10	1	3	2	1	1	3	0	1
0	2	1	1	1	1	1	1	1	45	0	0	1	2	1	1	6	1987	30	1	1	2	1		1		3		2							1	1	0	2	2			2			1	2	2	2
0	2	2	2	1	2	2	1	1	30	1	0
0	2	3	3	1	3	1	1	1	13	0	0
0	2	4	4	1	3	2	1	1	12	0	0
0	2	6	6	1	3	2	1	1	5	0	0
0	2	7	7	1	3	2	1	1	0	0	0
1	2	1	1	1	1	2	1	1	58	0	0
1	2	2	2	1	3	1	1	1	37	0	0
1	2	1	1	1	1	1	1	1	65	0	0
1	2	2	2	1	2	2	1	1	54	0	0
1	2	3	3	1	3	1	1	1	20	0	0
1	2	1	1	1	1	1	1	1	77	0	0	1	2	1	3	5	1987	30	1	2	1			1		3		1	1	2	1	1	1	1	1	1	2	2	2			2			1	2	2	2
1	2	2	2	1	2	2	1	1	66	0	0
1	2	3	3	1	3	2	1	1	30	1	0
1	2	4	4	1	5	2	1	1	14	0	0
1	2	5	5	1	5	1	1	1	10	0	0
1	2	6	6	1	5	1	1	1	10	0	0
1	2	7	7	1	5	1	1	1	5	0	0
1	2	8	8	1	5	2	1	1	2	0	1
1	2	1	1	1	1	2	1	1	46	1	0	1	2	1	1	3	1971	46	1	1	3	1		2		3		2							1	1	2	7	1	0	3	2			1	1	1	2
1	2	2	2	1	3	1	1	1	18	0	0
1	2	3	3	1	3	2	1	1	16	1	0	3	2	1	3	4	2001	16	1	1	4	3		2		3		2							2													2
1	2	4	4	1	3	1	1	1	13	0	0
1	2	5	5	1	3	2	1	1	10	0	0
0	2	6	7	1	3	2	1	1	5	0	0
1	2	7	8	1	4	2	1	1	16	1	0
1	2	2	2	1	2	2	1	1	29	1	0
1	2	3	3	1	3	1	1	1	14	0	0
1	2	4	4	1	3	2	1	1	13	0	0
1	2	5	5	1	3	1	1	1	10	0	0
0	2	6	6	1	3	1	1	1	7	0	0
1	2	7	7	1	3	1	1	1	4	0	1
1	2	8	8	1	3	1	1	1	1	0	1
1	2	1	1	1	1	1	1	1	34	0	0
1	2	2	2	1	2	2	1	1	28	1	0	2	2	1	2	6	1989	28	1	1	3	1		2		3		2							1	1	2	3	1	0	1	2			1	1	2	2
1	2	3	3	1	4	2	1	1	14	0	0
0	2	4	5	1	3	2	1	1	7	0	0
1	2	5	6	1	3	1	1	1	6	0	0
1	2	6	7	1	3	1	1	1	3	0	1
1	2	1	1	1	1	2	1	1	83	0	0
1	2	2	2	1	3	2	1	1	20	1	0	2	2	1	2	12	1994	23	1	1	6	2		2		3		1	1	2	2	1	1	1	1	1	1	1	2			2			1	2	2	2
1	2	3	3	1	5	1	1	1	5	0	0
1	2	4	4	1	5	1	1	1	0	0	1
1	2	1	1	1	1	1	1	1	40	0	0
1	2	2	2	1	2	2	1	1	35	1	0
1	2	3	3	1	3	1	1	1	14	0	0
1	2	4	4	1	3	1	1	1	11	0	0
1	2	5	5	1	3	2	1	1	9	0	0
1	2	6	6	1	3	2	1	1	7	0	0
1	2	7	7	1	3	2	1	1	5	0	0
1	2	1	1	1	1	1	1	1	24	0	0
1	2	2	2	1	2	2	1	1	23	1	0	2	2	1	2	3	1993	23	1	1	5	2		2		3		1	2	2	2	1	1	1	1	1	2	1	2			2			1	2	2	2
1	2	3	3	1	3	1	1	1	6	0	0
1	2	4	4	1	3	1	1	1	3	0	1
1	2	5	5	1	3	2	1	1	0	0	1
1	2	1	1	1	1	1	1	1	38	0	0
1	2	2	2	1	2	2	1	1	38	1	0	2	2	1	2	10	1979	37	2					2		3		2							1	1	1	1	1	0	1	2			1	1	2	2
0	2	3	4	1	3	2	1	1	11	0	0
1	2	4	8	1	3	1	1	1	1	0	1
1	2	1	1	1	1	2	1	1	25	1	0
1	2	2	2	1	3	2	1	1	6	0	0
1	2	3	3	1	3	2	1	1	4	0	1
1	2	1	1	1	1	1	1	1	23	0	0
1	2	2	2	1	2	2	1	1	20	1	0	2	2	1	2	8	1996	19	1	1	6	2		1		3		2							1	1	0	2	2			2			1	2	2	2
1	2	3	3	1	3	2	1	1	4	0	1
1	2	4	4	1	3	2	1	1	1	0	1
1	2	1	1	1	1	2	1	1	70	0	0
1	2	1	1	1	1	2	1	1	65	0	0
0	2	2	4	1	3	1	1	1	16	0	0
0	2	3	5	1	5	2	1	1	5	0	0
1	2	4	6	1	5	1	1	1	4	0	1
1	2	1	1	1	1	1	1	1	85	0	0
1	2	2	2	1	2	2	1	1	76	0	0
1	2	3	3	1	5	1	1	1	44	0	0
1	2	4	4	1	3	2	1	1	40	1	0	4	1	1	4	2	1977	40	1	2	3			2		3		1	1	2	2	1	2	1	1	2			1	0	3	2			1	0		2
1	2	5	5	1	5	1	1	1	30	0	0
1	2	1	1	1	1	2	1	1	58	0	0
1	2	2	2	1	5	1	1	1	15	0	0
0	2	3	4	1	5	2	1	1	10	0	0
1	2	1	1	1	1	2	1	1	74	0	0
0	2	1	2	1	1	2	1	1	56	0	0
1	2	2	3	1	3	2	1	1	17	1	0
1	2	3	4	1	3	1	1	1	7	0	0	3	2	1	3	3	2000	17	1	1	5	3		2		3		1	1	2	2	1	1	1	2													2
1	2	4	5	1	3	2	1	1	13	0	0
1	2	5	6	1	4	1	1	1	7	0	0
1	2	6	7	1	4	2	1	1	20	1	0
1	2	7	9	1	5	1	1	1	0	0	1	7	2	1	7	5	1997	20	1	1	5	2		2		3		1	1	2	2	2	1	1	1	1	1	0	2			2			1	1	2	2
1	2	1	1	1	1	1	1	1	53	0	0
0	2	2	3	1	2	2	1	1	22	1	0
1	2	3	4	1	3	2	1	1	20	1	0	3	2	1	3	5	1993	22	2					1		3		2							1	1	2	2	2			2			1	2	2	2
0	2	4	5	1	3	1	1	1	18	0	0	4	2	1	4	3	1997	19	1	1	7	2		1		3		2							2													2
1	2	5	6	1	2	2	1	1	15	1	0
1	2	6	7	1	2	2	1	1	12	0	0	6	2	1	6	2	2002	15	1	1	5	2		1		3		2							2													2
1	2	7	8	1	3	2	1	1	6	0	0
1	2	8	9	1	3	1	1	1	4	0	1
1	2	1	1	1	1	1	1	1	38	0	0
1	2	2	2	1	2	2	1	1	22	1	0	2	2	1	2	1	1995	21	2					1		3		2							1	2			2			2			1	1	2	1	9
1	2	3	3	1	3	2	1	1	2	0	1
1	2	1	1	1	1	2	1	1	63	0	0	1	1	1	3	2	1967	21	1	1	6	2		2		3		1	1	2	2	2	2	2	2													2
0	2	2	3	1	3	2	1	1	21	1	0
1	2	3	6	1	5	1	1	1	4	0	1	3	1	1	3	2	1997	21	1	1	6	2		2		3		2							1	1	1	1	2			2			1	2	2	2
0	2	4	7	1	5	2	1	1	1	0	1
1	2	1	1	1	1	2	1	1	65	0	0
1	2	2	2	1	3	2	1	1	20	1	0	2	2	1	2	4	1994	23	1	1	4	2		2		3		1	1	2	2	1	1	1	1	1	0	1	2			1	1	0	1	1	2	2
0	2	3	5	1	3	1	1	1	33	0	0
1	2	4	4	1	5	2	1	1	1	0	1
1	2	1	1	1	1	2	1	1	46	1	0	1	1	1	1	2	1971	46	2					96	PRM	3		1	1	2	2	2	2	2	1	1	2	0	1	3	2	2			1	0	2	2
1	2	2	2	1	3	1	1	1	14	0	0
1	2	3	3	1	3	1	1	1	16	0	0
1	2	1	1	1	1	1	1	1	45	0	0
1	2	2	2	1	2	2	1	1	35	1	0	2	2	1	2	4	1982	35	2					5		3		1	1	2	2	2	2	2	1	1	3	4	2			2			1	3	1	2
1	2	3	3	1	3	2	1	1	14	0	0
1	2	4	4	1	3	1	1	1	12	0	0
1	2	5	5	1	3	2	1	1	10	0	0
1	2	6	6	1	3	2	1	1	5	0	0
1	2	7	7	1	3	1	1	1	3	0	1
1	2	8	8	1	3	2	1	1	2	0	1
1	2	9	9	1	4	1	1	1	1	0	1
1	2	1	1	1	1	1	1	1	71	0	0	1	2	1	3	10	2001	15	1	1	4	3		2		3		1	1	2	1	1	1	1	2													2
1	2	2	2	1	2	2	1	1	74	0	0	2	2	1	5	2	1970	46	2					2		3		1	1	2	1	1	1	1	1	1	2	1	2			1	2	1	1	0	2	2
1	2	3	3	1	5	2	1	1	16	1	0	3	2	1	10	8	1988	28	1	1	3	2		6		96	Jaluo	1	1	2	1	1	2	2	1	1	2	2	2			2			1	2	2	2
0	2	4	4	1	3	1	1	1	21	0	0
1	2	5	5	1	3	2	1	1	47	1	0
0	2	6	7	1	5	2	1	1	16	1	0
1	2	7	8	1	5	2	1	1	10	0	0
1	2	8	9	1	5	1	1	1	9	0	0
1	2	9	10	1	4	2	1	1	29	1	0
0	2	10	11	1	3	1	1	1	33	0	0
0	2	12	13	1	5	2	1	1	10	0	0
0	2	13	14	1	5	1	1	1	3	0	1
0	2	14	15	1	5	1	1	1	0	0	1
1	2	1	1	1	1	1	1	1	24	0	0
1	2	2	2	1	2	2	1	1	22	1	0	2	2	1	2	4	1995	22	1	1	7	3		2		3		1	1	2		1	2	2	1	1	1	0	2			2			1	1		1	5
1	2	3	3	1	8	2	1	1	34	1	0	3	2	1	3	2	1967	34	2					2		3		1	2	2	2	1	2	1	1	1	1	0	2			2			1	1		2
1	2	4	4	1	3	2	1	1	8	0	0
1	2	5	5	1	9	1	1	1	5	0	0
1	2	6	6	1	9	2	1	1	12	0	0
1	2	7	7	1	9	1	1	1	5	0	0
1	2	8	8	1	1	1	1	1	3	0	1
1	2	1	1	1	1	1	1	1	77	0	0
0	2	2	3	1	2	2	1	1	67	0	0
0	2	3	12	1	5	2	1	1	14	0	0
1	2	4	13	1	5	2	1	1	14	0	0
1	2	5	14	1	5	2	1	1	13	0	0
1	2	6	15	1	5	1	1	1	7	0	0
1	2	7	16	1	5	2	1	1	6	0	0
1	2	8	17	1	5	1	1	1	4	0	1
1	2	2	2	1	2	2	1	1	34	1	0
0	2	3	4	1	3	1	1	1	18	0	0
0	2	5	6	1	3	1	1	1	13	0	0
1	2	1	1	1	1	1	1	1	28	0	0
1	2	3	3	1	4	2	1	1	4	0	1
1	2	1	2	1	1	2	1	1	44	1	0
0	2	6	7	1	3	1	1	1	13	0	0
1	2	7	8	1	3	2	1	1	12	0	0
1	2	8	9	1	4	1	1	1	4	0	1
1	2	9	10	1	3	1	1	1	8	0	0
1	2	1	1	1	1	1	1	1	48	0	0
0	2	2	2	1	2	2	1	1	47	1	0
1	2	3	3	1	3	2	1	1	21	1	0	3	2	1	3	4	1995	22	1	1	6	2		6		3		2							1	1	1	0	2			1	0	1	1	2	2	2
1	2	4	4	1	3	2	1	1	18	1	0	4	2	1	4	7	1998	18	1	1	6	1		6		3		2							2													1	4
1	2	5	5	1	3	2	1	1	16	1	0	5	2	1	5	6	2001	16	1	1	3	1		6		3		2							2													2
1	2	6	6	1	3	2	1	1	14	0	0
0	2	7	7	1	3	1	1	1	18	0	0
1	2	8	8	1	3	1	1	1	7	0	0
1	2	9	9	1	5	1	1	1	2	0	1
1	2	1	1	1	1	1	1	1	36	0	0
1	2	2	2	1	2	2	1	1	30	1	0	2	2	1	2	3	1987	30	1	1	1	1		5		3		2							1	1	0	4	2			2			1	2	2	1	2
1	2	3	3	1	3	2	1	1	14	0	0
1	2	4	4	1	3	2	1	1	12	0	0
1	2	5	5	1	3	2	1	1	6	0	0
1	2	6	6	1	3	2	1	1	4	0	1
1	2	1	1	1	1	1	1	1	27	0	0	1	2	1	2	5	1995	21	1	1	5	1		1		3		1	2	2	1	2	2	1	1	2			2			1	0	1	1	1	2	2
1	2	2	2	1	2	2	1	1	22	1	0
1	2	2	2	1	2	2	1	1	45	1	0
1	2	3	3	1	3	1	1	1	24	0	0
1	2	4	4	1	3	2	1	1	22	1	0	4	2	1	4	11	1994	22	1	2	4			96	prm	3		2							1	2			2			1	2	0	1	2	2	2
1	2	5	5	1	3	2	1	1	19	1	0
1	2	6	6	1	3	2	1	1	16	1	0	6	1	1	6	2	2001	16	1	1	6	2		96	prm	3		2							2													2
1	2	7	7	1	3	2	1	1	14	0	0
1	2	8	8	1	3	2	1	1	10	0	0
1	2	9	9	1	3	2	1	1	4	0	1
1	2	10	10	1	3	2	1	1	2	0	1
1	2	12	12	1	5	2	1	1	4	0	1
1	2	1	1	1	1	1	1	1	67	0	0
1	2	2	2	1	3	2	1	1	70	0	0
0	2	3	4	1	5	2	1	1	5	0	0
1	2	4	5	1	5	1	1	1	6	0	0
1	2	1	1	1	1	2	1	1	71	0	0
1	2	2	2	1	2	1	1	1	48	0	0
0	2	3	4	1	5	2	1	1	2	0	1
1	2	1	1	1	1	1	1	1	29	0	0	1	2	1	2	6	1993	23	1	1	2	1		2		3		1	2	2	1	2	2	1	1	1	3	2	2			2			1	2	1	2
1	2	2	2	1	2	2	1	1	24	1	0
1	2	6	6	1	3	1	1	1	4	0	1
1	2	7	7	1	3	2	1	1	1	0	1
1	2	1	1	1	1	2	1	1	43	1	0	1	2	1	1	10	1974	42	2					2		3		1	1	2	1	1	1	1	1	1	6	2	1	4	1	1	0	1	1	0		2
1	2	4	4	1	3	1	1	1	17	0	0
1	2	5	5	1	3	2	1	1	15	1	0
1	2	6	6	1	3	1	1	1	10	0	0
1	2	1	1	1	1	2	1	1	60	0	0
1	2	2	2	1	2	1	1	1	67	0	0
1	2	3	3	1	5	1	1	1	13	0	0
1	2	1	1	1	1	2	1	1	68	0	0	1	2	1	6	6	1984	29	1	1	5	2		1		3		1	1	2	1	1	1	1	1	1	1	5	1	1	5	2			1	0		2
0	2	2	4	1	3	2	1	1	13	0	0
0	2	3	5	1	5	1	1	1	14	0	0
1	2	4	6	1	3	2	1	1	30	1	0
1	2	1	1	1	1	2	1	1	23	1	0	1	2	1	1	2	1993	23	1	1	5	1		1		3		2							1	1	0	2	2			2			1	2	2	2
1	2	2	2	1	8	2	1	1	10	0	0
1	2	3	3	1	3	2	1	1	4	0	1
1	2	4	4	1	3	2	1	1	2	0	1
1	2	1	1	1	1	1	1	1	42	0	0
1	2	2	2	1	2	2	1	1	35	1	0	2	2	1	2	6	1982	35	2					5		3		1	2	2	2	2	2	2	1	1	4	4	2			2			1	1	2	2
1	2	3	3	1	3	2	1	1	20	1	0	3	2	1	3	4	1997	20	1	1	6	2		1		3		1	1	2	2	2	2	2	1	1	1	0	2			2			1	1	2	2
1	2	4	4	1	3	2	1	1	17	1	0	4	2	1	4	5	2000	17	1	1	4	1		1		3		1	2	2	2	2	2	1	2													2
1	2	5	5	1	3	1	1	1	14	0	0
1	2	6	6	1	3	1	1	1	12	0	0
1	2	7	7	1	3	1	1	1	7	0	0
1	2	8	8	1	3	2	1	1	6	0	0
1	2	9	9	1	3	1	1	1	3	0	1
1	2	10	10	1	3	2	1	1	0	0	1
1	2	11	11	1	5	1	1	1	16	0	0
0	2	12	13	1	5	1	1	1	1	0	1
1	2	1	1	1	1	1	1	1	67	0	0
0	2	2	3	1	5	1	1	1	15	0	0
1	2	3	4	1	5	2	1	1	12	0	0
1	2	4	5	1	5	1	1	1	7	0	0
1	2	5	6	1	5	1	1	1	4	0	1
1	2	6	7	1	4	2	1	1	35	1	0
1	2	7	8	1	5	2	1	1	19	1	0	7	2	1	7	6	1982	34	1	1	0	1		1		3		2							1	1	3	1	1	0	1	1	1	0	1	1	2	2
0	2	1	2	1	2	2	1	1	40	1	0
1	2	2	3	1	3	2	1	1	7	0	0	2	2	1	2	4	1977	40	1	1	3	1		1		3		1	1	2	2	2	2	2	1	1	2	3	1	1	2	1	1	0	1	0		2
1	2	1	1	1	1	1	1	1	37	0	0	1	2	1	2	6	1988	28	1	1	4	1		1		3		1	1	2	1	1	1	1	1	1	4	4	2			2			1	3	1	2
1	2	2	2	1	2	2	1	1	29	1	0
1	2	3	3	1	3	1	1	1	15	0	0
1	2	4	4	1	3	1	1	1	13	0	0
1	2	5	5	1	3	2	1	1	10	0	0
1	2	6	6	1	3	2	1	1	8	0	0
1	2	7	7	1	3	1	1	1	7	0	0
1	2	8	8	1	3	1	1	1	4	0	1
1	2	9	9	1	3	2	1	1	2	0	1
1	2	10	10	1	3	2	1	1	0	0	1
1	2	2	2	1	2	2	1	1	36	1	0	2	2	1	2	6	1981	36	1	1	6	2		1		3		2							1	1	3	5	2			1	0	2	1	2	1	2
1	2	3	3	1	3	2	1	1	14	0	0
1	2	4	4	1	3	2	1	1	10	0	0
1	2	5	5	1	3	1	1	1	8	0	0
1	2	6	6	1	3	2	1	1	6	0	0
1	2	7	7	1	3	1	1	1	4	0	1
1	2	8	8	1	3	1	1	1	1	0	1
1	2	1	1	1	1	1	1	1	70	0	0
0	2	2	2	1	2	2	1	1	69	0	0
1	2	3	3	1	3	1	1	1	43	0	0
1	2	4	4	1	5	1	1	1	14	0	0
1	3	3	3	1	4	2	1	1	23	1	0
1	3	4	4	1	5	2	1	1	14	0	0
1	3	6	6	1	5	2	1	1	1	0	1
1	3	1	1	1	1	2	1	1	34	1	0
1	3	4	4	1	3	1	1	1	9	0	0
1	3	1	1	1	1	2	1	1	60	0	0
1	3	1	1	1	1	2	1	1	35	1	0	1	2	1	1	6	1982	35	2					2		3		1	1	2	2	2	1	1	1	1	2	3	2			2			1	0		2
1	3	2	2	1	3	2	1	1	23	1	0	2	2	1	2	11	1993	23	1	1	4	2		1		3		1	1	2	2	2	2	2	1	1	1	1	2			2			1	2	1	2
0	3	3	4	1	3	1	1	1	7	0	0
1	3	4	5	1	3	2	1	1	13	0	0
1	3	5	6	1	5	1	1	1	4	0	1
1	3	6	7	1	5	2	1	1	1	0	1
1	3	7	8	1	3	2	1	1	17	1	0
1	3	5	5	1	4	1	1	1	3	0	1
[truncated: 895 more rows]
[truncated: 59 more columns]

## Sheet: Baseline nets
qn131_netno	qn131_shownet	qn132_howmanymonthago	specifymonths	qn132a_gotnetwhere	qn132b_gotnetwhereother	qn132b_check132a	qn132c_dateofcampaign	qn133_brand	qn134_specbrand	qn134_specbrandother	qn135_soakedordipped	qn136_nomonthsagonetsoaked	qn136a_specifymonths	qn137_sleptundernet	qn137a_whynetnotused	qn137a_whynetnotused_other	qn138_netchild1	qn138_netchild2	qn138_netchild3	qn138_netchild4
1	1	95		8				96			2	98		1			1
1	1	1	9	2				10	11					1			1
1	1	1	9	2				10	11					1			1
1	1	95		1				10	11					1			1
1	1	95		1				10	11					1			2
1	1	95		1				10	11					1			2
1	1	95		1				10	11					1			2
2	1	95		1				10	11					1			3
1	1	95		1				10	11					1			2
2	1	95		1				10	11					1			3
2	1	95		1				10	11					1			1
1	1	95		1				10	11					1			2
1	1	95		1				10	11					1			2
1	1	95		8				96			2	98		1			1
1	1	95		8				96			2	95		1			1
2	1	95		8				96			2	95		1			3
2	1	95		1				10	11					1			3
1	1	95		1				10	11					1			2	2
2	1	95		1				10	11					1			3
2	2			10
1	2			10
3	2			10
1	2			10
4	2			10
1	1	1	2	7				10	11					1			1
1	1	1	2	7				10	11					1			1
2	1	1	6	1				10	11					1			2	3
2	1	1	6	1				10	11					1			2	3
1	1	1	11	1				10	11					1			1
1	1	1	11	1				10	11					1			1
1	1	1	5	1				10	11					1			3
3	1	1	4	9				10	11					1			1
2	1	1	4	9				10	11					1			2
1	1	1	5	1				10	11					1			3
1	1	98		1				10	11					1			1
1	1	98		1				10	11					1			1
5	1	98		1				10	11					1			2
4	1	98		7				10	11					1			3
3	1	1	2	1				10	11					1			4
2	1	98		7				10	11					1			5
1	1	98		1				10	11					1			1
1	1	98		1				10	11					1			1
1	1	1	10	1				10	11					1			2	5
1	1	1	10	1				10	11					1			2	5
2	1	1	7	7				10	11					1			3	4
2	1	1	7	7				10	11					1			3	4
1	1	1	10	1				10	11					1			2	5
2	1	1	6	1				10	11					1			3	4
1	1	1	6	1				10	11					1			2	5	1
1	1	1	6	1				10	11					1			2	5	1
2	1	1	6	1				10	11					1			3	4
2	1	1	6	1				10	11					1			3	4
1	1	1	6	1				10	11					1			2	5	1
1	1	1	3	1				10	11					1			1
1	1	1	3	1				10	11					1			1
2	1	1	7	1				10	11					1			2	8
2	1	1	7	1				10	11					1			2	8
2	1	1	1	9				10	11					1			1
2	1	1	1	9				10	11					1			1
1	1	1	3	1				10	11					1			2	4	3
1	1	1	3	1				10	11					1			2	4	3
1	1	1	3	1				10	11					1			2	4	3
5	1	1	10	1				10	11					1			3
1	1	1	9	1				10	11					1			1	2
1	1	1	9	1				10	11					1			1	2
5	1	1	10	1				10	11					1			3
4	1	1	8	1				10	11					1			4	10
3	1	1	10	1				10	11					1			5	6
3	1	1	10	1				10	11					1			5	6
2	1	1	10	1				10	11					1			8	9	7
2	1	1	10	1				10	11					1			8	9	7
2	1	1	10	1				10	11					1			8	9	7
4	1	1	8	1				10	11					1			4	10
1	1	95		1				10	11					1			1
1	1	95		1				10	11					1			1
1	1	95		1				10	11					1			1
1	1	95		1				10	11					1			1
3	1	95		1				10	11					1			2
2	1	95		1				10	11					1			3
1	1	1	8	1				10	11					1			2	6
1	1	1	8	1				10	11					1			2	6
2	1	1	9	1				10	11					1			4	5
2	1	1	9	1				10	11					1			4	5
1	1	1	8	1				10	11					1			2	6
1	1	1	1	7				10	11					1			3
3	1	1	1	1				10	11					1			1
4	1	1	1	1				10	11					1			2	7
1	1	1	1	7				10	11					1			3
2	1	1	1	1				10	11					1			4
5	1	1	5	1				10	11					1			5	6	6
5	1	1	5	1				10	11					1			5	6	6
4	1	1	1	1				10	11					1			2	7
2	2			10
1	2			10
1	1	95		1				10	11					1			1
1	1	95		1				10	11					1			1
2	1	95		8				10	11					1			2
3	1	95		1				10	11					1			3
1	1	1	3	2				10	11					1			1	2
1	1	1	3	2				10	11					1			1	2
1	1	1	3	2				10	11					1			1	2
3	1	1	6	2				10	11					1			1	2	3
4	1	1	6	2				10	11					1			1	2	3	4
1	1	1	4	2				10	11					1			1
1	1	1	4	2				10	11					1			1
1	1	1	5	2				10	11					1			1
1	1	1	5	2				10	11					1			1
2	1	1	8	2				10	11					1			1	2
1	1	1	3	2				10	11					1			1
1	1	1	3	2				10	11					1			1
2	1	1	5	2				10	11					1			1	2
5	1	1	5	2				10	11					1			1	2	3
3	1	1	4	2				10	11					1			1	2
1	1	1	5	2				10	11					1			1	2	3
1	1	1	5	2				10	11					1			1	2	3
1	1	1	5	2				10	11					1			1	2	3
3	1	1	5	2				10	11					1			1
1	1	1	6	2				10	11					1			1	2
1	1	1	6	2				10	11					1			1	2
2	1	1	6	2				10	11					1			1	2	3
1	1	1	5	2				10	11					1			1
1	1	1	5	2				10	11					1			1
1	1	1	6	2				10	11					1			1
1	1	1	6	2				10	11					1			1
2	1	1	6	2				10	11					1			1	2
1	1	1	5	2				10	11					1			1
1	1	1	5	2				10	11					1			1
1	1	1	5	2				10	11					1			1	2
1	1	1	5	2				10	11					1			1	2
1	1	1	5	2				10	11					1			1	2
2	1	1	5	2				10	11					1			1	2	3
1	1	1	15	10	SCHOOL			10	15					1			1
1	1	1	15	10	SCHOOL			10	15					1			1
1	1	1	3	10	SCHOOL			10	12					1			2
1	1	1	3	10	SCHOOL			10	12					1			2
3	1	1	17	10	SCHOOL			10	15					1			3	4	5
3	1	1	17	10	SCHOOL			10	15					1			3	4	5
3	1	1	17	10	SCHOOL			10	15					1			3	4	5
2	1	1	17	10	SCHOOL			10	15					1			6	8	10
2	1	1	17	10	SCHOOL			10	15					1			6	8	10
2	1	1	17	10	SCHOOL			10	15					1			6	8	10
2	1	1	25	10	SCHOOL			10	11					1			2	3
1	1	1	25	10	SCHOOL			10	11					1			1	5	4
2	1	1	25	10	SCHOOL			10	11					1			2	3
2	1	1	25	10	SCHOOL			10	11					1			2	3
1	1	1	25	10	SCHOOL			10	11					1			1	5	4
1	1	1	25	10	SCHOOL			10	11					1			1	5	4
1	1	1	12	10	SCHOOL			10	11					1			1
1	1	1	12	10	SCHOOL			10	11					1			1
2	1	1	12	10	SCHOOL			10	11					1			2	3
2	1	1	12	10	SCHOOL			10	11					1			2	3
4	1	1	4	10	SCHOOL			10	15					1			3
2	1	1	6	8				10	15					1			1	8
1	1	1	8	8				10	19					1			2	6	7
4	1	1	4	10	SCHOOL			10	15					1			3
3	1	1	14	8				10	19					1			4	5
3	1	1	14	8				10	19					1			4	5
1	1	1	8	8				10	19					1			2	6	7
1	1	1	8	8				10	19					1			2	6	7
2	1	1	6	8				10	15					1			1	8
1	1	1	5	10	SCHOOL			10	11					1			4
4	1	1	6	2				10	11					1			5	1
3	1	1	12	2				10	11					1			2	6
2	1	1	5	10	SCHOOL			10	11					1			3
1	1	1	5	10	SCHOOL			10	11					1			4
4	1	1	6	2				10	11					1			5	1
3	1	1	12	2				10	11					1			2	6
4	1	1	24	10	TRADING CENTER			10	12					1			1
4	1	1	24	10	TRADING CENTER			10	12					1			1
3	1	1	24	1				10	12					1			2	11
2	1	1	3	10	SCHOOL			10	11					1			3	12
5	1	1	3	10	SCHOOL			10	11					1			4	6	7
6	1	1	3	10	SCHOOL			10	12					1			5	9
5	1	1	3	10	SCHOOL			10	11					1			4	6	7
5	1	1	3	10	SCHOOL			10	11					1			4	6	7
1	1	1	12	10	BOREHOLE			10	11					1			8	10
6	1	1	3	10	SCHOOL			10	12					1			5	9
1	1	1	12	10	BOREHOLE			10	11					1			8	10
3	1	1	24	1				10	12					1			2	11
2	1	1	3	10	SCHOOL			10	11					1			3	12
1	1	1	8	10	TRADING CENTER			10	12					1			1	4
1	1	1	8	10	TRADING CENTER			10	12					1			1	4
2	1	1	8	10	TRADING CENTER			10	12					1			2	5	3	6
2	1	1	8	10	TRADING CENTER			10	12					1			2	5	3	6
1	1	1	8	10	TRADING CENTER			10	12					1			1	4
2	1	1	8	10	TRADING CENTER			10	12					1			2	5	3	6
2	1	1	8	10	TRADING CENTER			10	12					1			2	5	3	6
3	1	1	18	8				96			2	98		1			9
1	1	1	8	10	SCHOOL			10	15					1			1	2
1	1	1	8	10	SCHOOL			10	15					1			1	2
5	1	1	8	10	SCHOOL			10	15					1			3
4	1	1	8	10	SCHOOL			10	15					1			4	5	6
4	1	1	8	10	SCHOOL			10	15					1			4	5	6
4	1	1	8	10	SCHOOL			10	15					1			4	5	6
2	1	1	8	10	SCHOOL			10	15					1			7	8
2	1	1	8	10	SCHOOL			10	15					1			7	8
3	1	1	18	8				96			2	98		1			9
1	1	1	3	10	SCHOOL			10	15					1			1	6
1	1	1	3	10	SCHOOL			10	15					1			1	6
2	1	1	3	10	SCHOOL			10	15					1			2	5
2	1	1	3	10	SCHOOL			10	15					1			2	5
1	1	1	3	10	SCHOOL			10	15					1			1	6
1	1	1	5	8				10	11					1			1	2	2	4
1	1	1	5	8				10	11					1			1	2	2	4
1	1	1	5	8				10	11					1			1	2	2	4
3	1	1	11	8				10	11					2	other	Wasnt home
2	1	1	8	8				10	11					1			4	11	10	13
4	1	1	12	8				10	11					1			9	12	5
6	1	1	5	8				10	12					1			6	7
6	1	1	5	8				10	12					1			6	7
5	1	1	12	8				10	12					1			8
4	1	1	12	8				10	11					1			9	12	5
2	1	1	8	8				10	11					1			4	11	10	13
2	1	1	8	8				10	11					1			4	11	10	13
4	1	1	12	8				10	11					1			9	12	5
2	1	1	8	8				10	11					1			4	11	10	13
1	2			10
1	2			10
1	2			10
1	2			10
2	1	1	3	2				10	11					1			1
1	1	1	5	2				10	11					1			1	2	3
1	1	1	5	2				10	11					1			1	2	3
1	1	1	5	2				10	11					1			1	2	3
2	1	1	5	2				10	11					1			1	2
1	1	1	5	2				10	11					1			1	2	3	4
1	1	1	5	2				10	11					1			1	2	3	4
1	1	1	5	2				10	11					1			1	2	3	4
1	1	1	5	2				10	11					1			1	2	3	4
1	1	1	6	2				10	11					1			1
1	1	1	6	2				10	11					1			1
1	1	1	12	2				10	11					1			1	2
2	1	1	12	2				10	11					1			3
3	1	1	12	2				10	11					1			4	5	6
3	1	1	12	2				10	11					1			4	5	6
3	1	1	12	2				10	11					1			4	5	6
1	1	1	6	2				10	11					1			1
1	1	1	6	2				10	11					1			1
2	1	1	6	2				10	11					1			1
1	1	1	7	2				10	11					1			1	2	3
1	1	1	7	2				10	11					1			1	2	3
1	1	1	7	2				10	11					1			1	2	3
1	1	1	5	2				10	11					1			1
1	1	1	5	2				10	11					1			1
1	1	1	6	3				10	11					1			2
1	1	1	6	3				10	11					1			2
2	1	1	6	3				10	11					1			3	4	8
2	1	1	6	3				10	11					1			3	4	8
2	1	1	6	3				10	11					1			3	4	8
1	1	1	5	2				10	11					1			1
1	1	1	5	2				10	11					1			1
2	1	1	5	2				10	11					1			1	2
1	1	1	48	3				10	11					1			1
1	1	1	48	3				10	11					1			1
2	1	1	48	3				10	11					1			2
3	1	1	48	3				10	11					1			3	4
3	1	1	48	3				10	11					1			3	4
1	1	1	4	3				10	11					1			1	2	6
1	1	1	4	3				10	11					1			1	2	6
1	1	1	4	3				10	11					1			1	2	6
2	1	1	8	8				96			2	98		1			3
1	1	1	12	8				96			2	98		1			1	4
2	1	1	8	8				96			2	98		1			3
1	1	1	12	8				96			2	98		1			1	4
3	1	1	4	3				10	11					1			9
1	1	1	4	3				10	11					1			1	7
2	1	1	4	3				10	11					1			2	8
4	1	1	4	3				10	11					1			3	5
5	1	1	4	3				10	11					1			4	6
4	1	1	4	3				10	11					1			3	5
5	1	1	4	3				10	11					1			4	6
1	1	1	4	3				10	11					1			1	7
2	1	1	4	3				10	11					1			2	8
3	1	1	4	3				10	11					1			9
6	1	1	3	2				10	11					1			14
2	1	1	5	2				10	11					1			12	1
4	1	1	3	2				10	11					1			2	6
1	1	1	3	2				10	11					1			3	7	8	9
5	1	1	3	2				10	11					1			5	4	13
5	1	1	3	2				10	11					1			5	4	13
4	1	1	3	2				10	11					1			2	6
1	1	1	3	2				10	11					1			3	7	8	9
1	1	1	3	2				10	11					1			3	7	8	9
1	1	1	3	2				10	11					1			3	7	8	9
3	1	1	3	2				10	11					1			11	10
3	1	1	3	2				10	11					1			11	10
2	1	1	5	2				10	11					1			12	1
5	1	1	3	2				10	11					1			5	4	13
6	1	1	3	2				10	11					1			14
1	1	1	0	8				96			2	98		1			1
1	1	1	0	8				96			2	98		1			1
1	1	1	12	2				10	11					1			1
1	1	1	12	2				10	11					1			1
3	1	1	12	8				10	11					1			2	3
3	1	1	12	8				10	11					1			2	3
2	1	1	12	2				10	11					1			5
1	1	1	12	2				96			8	98		1			1	5
1	1	1	12	2				96			8	98		1			1	5
2	1	1	12	8				96			2	98		1			2	4
2	1	1	12	8				96			2	98		1			2	4
1	1	1	12	2				96			8	98		1			1	5
1	1	95		1				10	11					1			1	2	3
1	1	95		1				10	11					1			1	2	3
1	1	95		1				10	11					1			1	2	3
1	1	95		1				10	11					1			1	2	3
1	2			10
1	1	95		1				10	11					1			2
1	1	95		1				10	11					1			2
2	1	1	11	8				96			2	98		1			7	3	4
2	1	1	11	8				96			2	98		1			7	3	4
2	1	1	11	8				96			2	98		1			7	3	4
1	1	95		8				96			2	98		1			1
1	1	95		8				96			2	98		1			1
1	1	1	2	8				10	11					1			1	2
1	1	1	2	8				10	11					1			1	2
1	1	1	2	8				10	11					1			1	2
2	1	95		8				96			8	98		1			1
2	1	95		8				96			8	98		1			1
1	1	1	24	2				96			2	1	13	1			3	4	5
1	1	1	24	2				96			2	1	13	1			3	4	5
1	1	1	24	2				96			2	1	13	1			3	4	5
3	1	1	18	1				10	11					1			3
2	1	1	21	2				96			2	1	12	1			2	1
2	1	1	21	2				96			2	1	12	1			2	1
3	1	1	18	1				10	11					1			3
1	1	1	13	1				96			2	98		1			5	6	3
1	1	1	13	1				96			2	98		1			5	6	3
2	1	1	10	6				96			2	98		1			6	4
1	1	1	8	6				96			2	98		1			1	2	3
1	1	1	8	6				96			2	98		1			1	2	3
1	1	1	8	6				96			2	98		1			1	2	3
2	1	1	10	6				96			2	98		1			6	4
2	1	1	10	6				96			2	98		1			6	4
1	2			10
1	1	1	3	1				10	11					1			3	8	5
1	1	1	3	1				10	11					1			3	8	5
1	1	1	3	1				10	11					1			3	8	5
1	1	1	3	1				10	11					1			3	8	5
1	1	1	60	8				95						1			1
1	1	1	60	8				95						1			1
2	1	1	12	8				98			2	98		2	other	WAS NOT AT HOME
1	1	1	8	8				98			2	98		1			1
1	1	1	16	10	NGO			95						1			1
1	1	1	16	10	NGO			95						1			1
1	1	1	24	8				95						1			1	2
1	1	1	24	8				95						1			1	2
1	1	1	24	8				95						1			1	2
2	1	1	8	8				95						1			3	4
2	1	1	8	8				95						1			3	4
1	1	1	24	8				95						1			1
1	1	1	24	8				95						1			1
2	1	1	8	10	SUB-COUNTY			95						1			3
1	1	98		4				10	11					1			1
1	1	98		4				10	11					1			1
1	1	1	24	8				10	11					1			1	2	3	4
1	1	1	24	8				10	11					1			1	2	3	4
1	1	1	24	8				10	11					1			1	2	3	4
1	1	1	24	8				10	11					1			1	2	3	4
1	2			10
1	1	1	24	8				10	11					1			1	2	3	4
1	1	1	24	8				10	11					1			1	2	3	4
1	1	1	24	8				10	11					1			1	2	3	4
1	1	1	24	8				10	11					1			1	2	3	4
1	1	1	11	2				10	11					1			1	2	3	4
1	1	1	11	2				10	11					1			1	2	3	4
1	1	1	11	2				10	11					1			1	2	3	4
1	1	1	11	2				10	11					1			1	2	3	4
1	1	1	48	8				10	11					1			1	2	3
1	1	1	48	8				10	11					1			1	2	3
1	1	1	48	8				10	11					1			1	2	3
1	1	1	48	8				10	11					1			1	2	3
2	1	1	24	8				10	11					1			1	2	3	4
1	1	1	24	8				10	11					1			1	2	3	4
1	1	1	24	8				10	11					1			1	2	3	4
1	1	1	24	8				10	11					1			1	2	3	4
1	1	1	24	8				10	11					1			1	2	3	4
1	2			10
1	1	95		1				10	11					1			1
1	1	95		1				10	11					1			1
2	1	95		1				10	11					1			2
3	1	95		1				10	11					1			3
4	1	95		1				10	11					1			4
5	1	95		1				10	11					1			5
2	1	95		1				10	11					1			2
1	1	95		1				10	11					1			1
1	1	95		1				10	11					1			1
1	1	95		1				10	11					1			1
1	1	95		1				10	11					1			1
2	1	95		1				10	11					1			2
1	1	95		1				10	11					1			1
1	1	95		1				10	11					1			1
1	1	95		1				10	11					1			2
1	1	95		1				10	11					1			2
2	1	95		1				10	11					1			3
3	1	95		8				96			2	98		1			4
4	1	95		8				96			8	95		1			5
3	1	1	8	8				96			2	98		1			7	6
1	1	98		2				96			2	98		1			1	2	8
1	1	98		2				96			2	98		1			1	2	8
2	1	95		2				96			2	95		1			3	4	5
2	1	95		2				96			2	95		1			3	4	5
2	1	95		2				96			2	95		1			3	4	5
3	1	1	8	8				96			2	98		1			7	6
3	1	1	8	8				96			2	98		1			7	6
1	1	98		2				96			2	98		1			1	2	8
1	1	95		2				96			2	98		1			1	2
1	1	95		2				96			2	98		1			1	2
1	1	95		2				96			2	98		1			1	2
2	1	98		4				96			2	98		1			3	4	5
2	1	98		4				96			2	98		1			3	4	5
2	1	98		4				96			2	98		1			3	4	5
2	1	1	12	2				96			2	98		1			3
1	1	95		4				96			2	98		1			1	2
1	1	95		4				96			2	98		1			1	2
2	1	1	12	2				96			2	98		1			3
1	1	1	12	2				10	11					1			6	5
2	1	1	1	2				10	11					1			2	5	6
1	1	1	12	2				10	11					1			6	5
1	1	1	12	2				10	11					1			6	5
1	1	1	12	1				10	11					1			1
1	1	1	12	1				10	11					1			1
2	1	95		1				10	11					1			2
3	1	1	4	1				96			2	98		1			3	4
3	1	1	4	1				96			2	98		1			3	4
2	1	1	2	12				95						1			2
1	1	1	12	2				10	11					1			1	6
2	1	1	2	12				95						1			2
3	1	95		1				10	12					1			4
1	1	1	12	2				10	11					1			1	6
1	1	1	12	8				10	11					1			1
1	1	1	12	8				10	11					1			1
2	1	1	12	8				10	11					1			2
2	1	1	12	1				10	11					1			1	5
2	1	1	12	1				10	11					1			1	5
1	1	1	12	1				10	11					1			2	7	8
3	1	1	12	1				10	11					1			9	3
2	1	1	12	1				10	11					1			1	5
1	1	1	12	1				10	11					1			2	7	8
1	1	1	12	1				10	11					1			2	7	8
3	1	1	12	1				10	11					1			9	3
2	1	1	8	1				10	11					1			1
2	1	1	8	1				10	11					1			1
1	1	1	7	1				10	11					1			2	3	4
1	1	1	7	1				10	11					1			2	3	4
1	1	1	7	1				10	11					1			2	3	4
1	1	1	9	1				10	11					1			1	2
1	1	1	9	1				10	11					1			1	2
1	1	1	9	1				10	11					1			1	2
2	1	1	9	1				10	11					1			3	4
2	1	1	9	1				10	11					1			3	4
1	1	1	12	1				10	11					1			1
1	1	1	12	1				10	11					1			1
1	1	1	8	1				10	11					1			2	3	4	5
1	1	1	8	1				10	11					1			2	3	4	5
1	1	1	8	1				10	11					1			2	3	4	5
1	1	1	8	1				10	11					1			2	3	4	5
1	1	95		1				10	11					1			6
2	1	1	10	12				10	11					1			1	10
3	1	1	4	1				10	11					1			2
5	1	1	3	1				10	11					1			3
4	1	1	1	7				10	11					1			4
1	1	95		1				10	11					1			6
6	1	1	5	7				10	11					1			7
2	1	1	10	12				10	11					1			1	10
1	1	1	12	7				10	11					1			1
1	1	1	12	7				10	11					1			1
3	1	1	4	7				10	11					1			2
5	1	1	2	7				10	11					1			3	8	4
5	1	1	2	7				10	11					1			3	8	4
4	1	1	12	7				10	11					1			6	7	5
4	1	1	12	7				10	11					1			6	7	5
4	1	1	12	7				10	11					1			6	7	5
5	1	1	2	7				10	11					1			3	8	4
2	1	1	4	7				10	11					1			9
3	1	1	3	8				96			2	98		1			8
1	1	1	6	8				96			2	98		1			1	3
2	1	1	9	8				96			2	98		1			2	6	5
1	1	1	6	8				96			2	98		1			1	3
4	1	1	12	8				96			2	98		1			4
2	1	1	9	8				96			2	98		1			2	6	5
2	1	1	9	8				96			2	98		1			2	6	5
3	1	1	3	8				96			2	98		1			8
1	1	1	12	8				10	11					1			1
1	1	1	12	8				10	11					1			1
2	1	1	6	8				10	11					1			2	3	4
2	1	1	6	8				10	11					1			2	3	4
2	1	1	6	8				10	11					1			2	3	4
2	1	1	1	8				10	16					1			4
1	1	1	1	8				10	16					1			1	2
1	1	1	1	8				10	16					1			1	2
3	1	1	1	8				10	16					1			3	5	6	7
2	1	1	1	8				10	16					1			4
3	1	1	1	8				10	16					1			3	5	6	7
3	1	1	1	8				10	16					1			3	5	6	7
3	1	1	1	8				10	16					1			3	5	6	7
1	1	1	4	8				10	11					1			1	2
1	1	1	4	8				10	11					1			1	2
1	1	1	4	8				10	11					1			1	2
2	1	1	4	8				10	11					1			3	7	6
3	1	1	36	2				10	11					1			4	5
3	1	1	36	2				10	11					1			4	5
2	1	1	4	8				10	11					1			3	7	6
2	1	1	4	8				10	11					1			3	7	6
2	1	1	1	2				10	11					2	E
1	1	1	4	8				10	11					1			1	2
1	1	1	4	8				10	11					1			1	2
1	1	1	4	2				10	11					1			1	4
1	1	1	4	2				10	11					1			1	4
2	1	1	5	2				10	11					1			2	3
2	1	1	5	2				10	11					1			2	3
1	1	1	4	2				10	11					1			1	4
1	1	1	12	2				10	11					1			1
1	1	1	12	2				10	11					1			1
2	1	1	7	2				10	15					1			2
4	1	1	12	2				10	15					1			4
3	1	1	6	2				10	15					1			5
5	1	1	11	2				10	15					1			7
8	1	1	28	2				10	11					2	other	Owner not home
3	1	1	28	2				10	11					1			2
5	1	1	28	2				10	11					1			3
1	1	1	28	2				10	11					1			4
6	1	1	28	2				10	12					1			5
2	1	1	28	2				10	11					1			6	8
4	1	1	28	2				10	11					1			7
2	1	1	28	2				10	11					1			6	8
7	1	1	28	2				10	11					1			10
1	1	1	12	2				10	11					1			1
1	1	1	12	2				10	11					1			1
4	1	1	11	2				10	11					1			5
1	1	1	6	2				10	11					1			1	2	8
1	1	1	6	2				10	11					1			1	2	8
5	1	1	8	8				96			2	98		1			3
2	1	1	9	2				10	11					1			4	10
4	1	1	11	2				10	11					1			5
3	1	1	6	2				10	11					1			6	7	9
3	1	1	6	2				10	11					1			6	7	9
1	1	1	6	2				10	11					1			1	2	8
3	1	1	6	2				10	11					1			6	7	9
2	1	1	9	2				10	11					1			4	10
1	1	1	8	1				10	11					1			4
2	1	1	6	1				10	11					1			2	3
2	1	1	6	1				10	11					1			2	3
1	1	1	8	1				10	11					1			4
1	1	1	5	8				10	11					1			1	2
1	1	1	5	8				10	11					1			1	2
1	1	1	5	8				10	11					1			1	2
4	1	1	6	8				10	11					1			3	4
4	1	1	6	8				10	11					1			3	4
3	1	1	5	8				10	11					1			5	6	7
3	1	1	5	8				10	11					1			5	6	7
3	1	1	5	8				10	11					1			5	6	7
2	1	1	5	8				10	11					1			8	9
2	1	1	5	8				10	11					1			8	9
3	1	1	12	8				98			2	98		1			3
1	1	1	5	8				98			2	98		1			1	2	7
1	1	1	5	8				98			2	98		1			1	2	7
3	1	1	12	8				98			2	98		1			3
4	1	1	12	8				98			2	98		1			4	8
2	1	1	1	8				96			2	98		1			5	6
2	1	1	1	8				96			2	98		1			5	6
1	1	1	5	8				98			2	98		1			1	2	7
4	1	1	12	8				98			2	98		1			4	8
1	1	1	12	2				10	11					1			1	5
1	1	1	12	2				10	11					1			1	5
2	1	1	12	2				10	11					1			2	3	4
2	1	1	12	2				10	11					1			2	3	4
2	1	1	12	2				10	11					1			2	3	4
1	1	1	12	2				10	11					1			1	5
1	1	1	8	2				10	11					1			1	2	3
1	1	1	8	2				10	11					1			1	2	3
1	1	1	8	2				10	11					1			1	2	3
1	1	1	8	2				10	11					1			1	2	3
1	2			10
1	1	1	4	8				10	12					1			1	2	1
1	1	1	4	8				10	12					1			1	2	1
1	1	1	4	8				10	12					1			1	2	1
1	1	1	10	7				10	12					1			1
1	1	1	10	7				10	12					1			1
1	1	1	8	8				10	12					1			1
1	1	1	8	8				10	12					1			1
1	1	1	4	2				10	11					1			1
1	1	1	4	2				10	11					1			1
2	1	1	5	2				10	11					1			1	2	3
2	1	1	5	2				10	11					1			1	2	3
1	1	1	5	2				10	11					1			1
1	1	1	5	2				10	11					1			1
2	1	1	5	2				10	11					1			1	2
1	1	1	5	2				10	11					1			1	2	3	4
1	1	1	5	2				10	11					1			1	2	3	4
1	1	1	5	2				10	11					1			1	2	3	4
1	1	1	5	2				10	11					1			1	2	3	4
2	1	1	5	2				10	11					1			1
1	1	1	5	2				10	11					1			1	2
1	1	1	5	2				10	11					1			1	2
2	1	1	5	2				10	11					1			1
1	1	1	5	2				10	11					1			1	2
1	1	1	5	2				10	11					1			1	2
2	1	1	5	2				10	11					1			1
1	1	1	5	2				10	11					1			1	2
1	1	1	5	2				10	11					1			1	2
6	1	1	6	2				10	11					1			1	2	3
1	1	1	5	2				10	11					1			1
1	1	1	5	2				10	11					1			1
2	1	1	5	2				10	11					1			1	2
1	1	1	6	2				10	11					1			1
1	1	1	6	2				10	11					1			1
1	1	1	12	2				10	11					1			1	2
1	1	1	12	2				10	11					1			1	2
1	1	1	12	2				10	11					1			1	2
2	1	1	6	2				10	11					1			3
1	1	1	7	8				10	11					1			1	4
3	1	95		2				10	11					1			1	2
2	1	1	6	2				10	11					1			3
1	1	1	7	8				10	11					1			1	4
1	1	95		2				10	11					1			1
1	1	95		2				10	11					1			1
2	1	95		2				10	11					1			2	3
2	1	95		2				10	11					1			2	3
1	1	95		2				10	11					1			2	4
1	1	95		2				10	11					1			2	4
1	1	95		2				10	11					1			2	4
2	1	1	12	8				10	11					1			1
2	1	1	12	8				10	11					1			1
1	1	1	7	1				10	11					1			2	3
1	1	1	7	1				10	11					1			2	3
1	1	1	12	2				10	11					1			1	2
1	1	1	12	2				10	11					1			1	2
1	1	1	12	2				10	11					1			1	2
2	1	1	12	2				10	11					1			4	3
2	1	1	12	2				10	11					1			4	3
3	1	1	18	7				10	11					1			5	6
3	1	1	18	7				10	11					1			5	6
3	1	1	28	2				10	11					2	E
1	1	1	28	2				10	11					1			1	5
2	1	1	28	2				10	11					1			2	4
4	1	1	28	2				10	11					1			3	6
2	1	1	28	2				10	11					1			2	4
1	1	1	28	2				10	11					1			1	5
4	1	1	28	2				10	11					1			3	6
1	1	1	28	2				10	11					1			1
1	1	1	28	2				10	11					1			1
1	1	1	28	2				10	11					1			1
1	1	1	28	2				10	11					1			1
3	1	1	8	2				10	12					1			2	4
2	1	1	28	2				10	11					1			3
3	1	1	8	2				10	12					1			2	4
4	1	1	28	2				10	11					1			3
1	1	1	28	2				10	11					1			1	7
2	1	1	28	2				10	12					1			2	8
4	1	1	28	2				10	11					1			3
3	1	1	28	2				10	11					1			5	6
3	1	1	28	2				10	11					1			5	6
1	1	1	28	2				10	11					1			1	7
2	1	1	28	2				10	12					1			2	8
1	1	1	9	8				10	11					1			1
1	1	1	9	8				10	11					1			1
1	1	1	12	8				10	11					1			1	3
1	1	1	12	8				10	11					1			1	3
1	1	1	12	8				10	11					1			1	3
3	2			10
1	1	95		12				10	11					1			1	2	3	4
1	1	95		12				10	11					1			1	2	3	4
1	1	95		12				10	11					1			1	2	3	4
1	1	95		12				10	11					1			1	2	3	4
2	1	95		2				10	11					1			3	4	5	7
2	1	95		2				10	11					1			3	4	5	7
2	1	95		2				10	11					1			3	4	5	7
2	1	95		2				10	11					1			3	4	5	7
1	2			10
2	1	1	10	8				10	15					1			2	3	5
2	1	1	10	8				10	15					1			2	3	5
2	1	1	10	8				10	15					1			2	3	5
3	1	1	12	8				10	16					1			1	4
3	1	1	12	8				10	16					1			1	4
1	1	95		8				96			2	1	2	1			2	6	7	8
1	1	95		8				96			2	1	2	1			2	6	7	8
1	1	95		8				96			2	1	2	1			2	6	7	8
1	1	95		8				96			2	1	2	1			2	6	7	8
1	2			10
1	2			10
2	1	1	12	1				10	11					1			4	3
1	1	1	36	1				10	11					1			1	9	8
2	1	1	12	1				10	11					1			4	3
2	1	1	12	1				10	11					1			4	3
3	1	1	24	2				10	11					1			5	6	7
3	1	1	24	2				10	11					1			5	6	7
3	1	1	24	2				10	11					1			5	6	7
1	1	1	36	1				10	11					1			1	9	8
1	1	1	36	1				10	11					1			1	9	8
1	1	1	36	1				10	11					1			1	8	6
1	1	1	36	1				10	11					1			1	8	6
1	1	1	36	1				10	11					1			1	8	6
1	1	1	36	1				10	11					1			1	8	6
1	1	1	48	1				10	11					1			1
1	1	1	48	1				10	11					1			1
2	1	1	60	8				10	11					1			2	3	4	5
2	1	1	60	8				10	11					1			2	3	4	5
2	1	1	60	8				10	11					1			2	3	4	5
2	1	1	60	8				10	11					1			2	3	4	5
1	1	1	8	8				98			2	98		1			1	2
1	1	1	8	8				98			2	98		1			1	2
1	1	1	8	8				98			2	98		1			1	2
1	1	1	36	1				10	11					1			1
1	1	1	36	1				10	11					1			1
1	1	1	36	2				10	11					1			1	7
1	1	1	36	2				10	11					1			1	7
3	1	1	24	1				10	11					1			2	3	8
3	1	1	24	1				10	11					1			2	3	8
2	1	1	12	1				10	11					1			5	6	9
2	1	1	12	1				10	11					1			5	6	9
1	1	1	36	2				10	11					1			1	7
3	1	1	24	1				10	11					1			2	3	8
2	1	1	12	1				10	11					1			5	6	9
1	1	1	5	2				10	11					1			2	4
2	1	1	5	2				10	11					1			1	2
1	1	1	5	2				10	11					1			2	4
1	1	1	5	2				10	11					1			2	4
1	1	1	6	2				10	11					1			2
2	1	1	6	2				10	11					1			1
1	1	1	6	2				10	11					1			2
3	1	1	5	1				10	11					1			3
1	1	1	18	2				10	11					1			1
1	1	1	18	2				10	11					1			1
1	1	1	12	2				10	11					1			1
1	1	1	12	2				10	11					1			1
3	1	1	12	2				10	11					1			3
2	1	1	12	2				10	11					1			4	7	5	6
2	1	1	12	2				10	11					1			4	7	5	6
2	1	1	12	2				10	11					1			4	7	5	6
2	1	1	12	2				10	11					1			4	7	5	6
1	2			10
1	2			10
1	2			10
1	2			10
1	2			10
1	2			10
1	1	1	24	8				10	12					1			1	2
1	1	1	24	8				10	12					1			1	2
1	1	1	24	8				10	12					1			1	2
2	1	1	28	2				10	11					1			8
1	1	1	28	2				10	11					1			1	2
1	1	1	28	2				10	11					1			1	2
5	1	1	3	2				10	11					1			3
4	1	1	7	8				10	11					1			5
7	1	1	28	8				10	11					1			9	7
2	1	1	28	2				10	11					1			8
7	1	1	28	8				10	11					1			9	7
3	1	1	28	2				10	11					1			10	11
3	1	1	28	2				10	11					1			10	11
1	1	1	3	2				10	11					1			1
1	1	1	3	2				10	11					1			1
2	1	1	3	2				10	11					1			2	3
2	1	1	3	2				10	11					1			2	3
1	1	1	11	8				10	15					1			3
2	1	95		8				10	15					1			1	2
2	1	95		8				10	15					1			1	2
1	1	1	11	8				10	15					1			3
3	1	1	24	8				10	15					1			4	5	6
3	1	1	24	8				10	15					1			4	5	6
3	1	1	24	8				10	15					1			4	5	6
1	1	98		8				10	15					1			8
3	1	1	12	9				10	16					1			3	3	3
4	1	1	5	2				10	11					1			5	7
4	1	1	5	2				10	11					1			5	7
1	1	98		8				10	15					1			8
2	1	95		2				10	11					1			1
2	1	95		2				10	11					1			1
1	1	95		2				10	11					1			3	4
1	1	95		2				10	11					1			3	4
1	1	1	12	2				10	11					1			1
1	1	1	12	2				10	11					1			1
3	1	1	2	8				10	11					1			2	7	8	3
3	1	1	2	8				10	11					1			2	7	8	3
2	1	1	12	8				10	11					1			4
4	1	1	12	2				10	11					1			6	5
4	1	1	12	2				10	11					1			6	5
3	1	1	2	8				10	11					1			2	7	8	3
3	1	1	2	8				10	11					1			2	7	8	3
3	1	1	12	2				10	11					1			2
4	1	1	12	2				10	11					1			1
3	1	1	12	2				10	11					1			2
2	1	1	12	2				10	11					1			3	4	7
2	1	1	12	2				10	11					1			3	4	7
1	1	1	12	2				10	11					1			5	6
1	1	1	12	2				10	11					1			5	6
2	1	1	12	2				10	11					1			3	4	7
1	1	1	6	2				10	11					1			1	5	3	4
1	1	1	6	2				10	11					1			1	5	3	4
1	1	1	6	2				10	11					1			1	5	3	4
1	1	1	6	2				10	11					1			1	5	3	4
1	1	1	5	2				10	11					1			3	4
1	1	1	5	2				10	11					1			3	4
1	1	1	5	2				10	11					1			3	4
1	1	1	8	2				10	11					1			1
1	1	1	8	2				10	11					1			1
2	1	1	6	2				10	11					1			2
3	1	1	7	2				10	11					1			3
5	1	1	24	2				10	11					1			4	5	7	8
5	1	1	24	2				10	11					1			4	5	7	8
4	1	1	22	2				10	11					1			6
5	1	1	24	2				10	11					1			4	5	7	8
5	1	1	24	2				10	11					1			4	5	7	8
1	2			10
1	2			10
3	2			10
3	1	95		8				10	11					1			4
1	1	95		2				10	11					1			1	2
1	1	95		2				10	11					1			1	2
2	1	1	12	2				10	11					1			3	6	5
3	1	95		8				10	11					1			4
4	1	1	12	2				10	11					1			5
5	1	1	12	2				10	11					1			6	7	8
5	1	1	12	2				10	11					1			6	7	8
5	1	1	12	2				10	11					1			6	7	8
6	1	1	36	2				10	11					1			9	10
6	1	1	36	2				10	11					1			9	10
2	1	1	24	2				10	11					1			2
2	1	1	24	2				10	11					1			2
1	1	1	12	2				10	11					1			3	8
1	1	1	12	2				10	11					1			3	8
1	1	1	12	2				10	11					1			1
1	1	1	12	2				10	11					1			1
1	1	1	24	2				10	11					1			1
1	1	1	24	2				10	11					1			1
3	1	1	12	2				10	11					1			6	7
1	1	1	12	2				10	11					1			1	2	8
1	1	1	12	2				10	11					1			1	2	8
2	1	1	24	2				10	11					1			3	4	5
2	1	1	24	2				10	11					1			3	4	5
2	1	1	24	2				10	11					1			3	4	5
3	1	1	12	2				10	11					1			6	7
3	1	1	12	2				10	11					1			6	7
1	1	1	12	2				10	11					1			1	2	8
1	1	95		2				10	11					1			1
1	1	95		2				10	11					1			1
2	1	1	24	2				10	11					1			2	9	8
4	1	1	12	2				10	11					1			3	4
4	1	1	12	2				10	11					1			3	4
3	1	1	12	2				10	11					1			5	6	7
3	1	1	12	2				10	11					1			5	6	7
3	1	1	12	2				10	11					1			5	6	7
2	1	1	24	2				10	11					1			2	9	8
2	1	1	24	2				10	11					1			2	9	8
1	1	1	12	2				10	11					1			2	9
2	1	1	12	8				10	11					1			1	8	5
1	1	1	12	2				10	11					1			2	9
2	1	1	12	8				10	11					1			1	8	5
3	1	1	24	2				10	11					1			6	7
3	1	1	24	2				10	11					1			6	7
2	1	1	12	8				10	11					1			1	8	5
1	1	1	12	2				10	11					1			2	9
2	1	1	12	8				10	11					1			3	4
1	1	1	12	2				10	11					1			1	5	6
2	1	1	12	8				10	11					1			3	4
2	1	1	12	8				10	11					1			3	4
1	1	1	12	2				10	11					1			1	5	6
1	1	1	12	2				10	11					1			1	5	6
1	1	95		2				96			2	97		1			6	5	4	3
1	1	95		2				96			2	97		1			6	5	4	3
1	1	95		2				96			2	97		1			6	5	4	3
1	1	95		2				96			2	97		1			6	5	4	3
2	1	1	6	8				10	11					1			3	4
1	1	1	6	8				10	11					1			1	2	5
1	1	1	6	8				10	11					1			1	2	5
2	1	1	6	8				10	11					1			3	4
2	1	1	6	8				10	11					1			3	4
1	1	1	6	8				10	11					1			1	2	5
1	1	1	6	8				10	11					1			1	2	3	4
1	1	1	6	8				10	11					1			1	2	3	4
1	1	1	6	8				10	11					1			1	2	3	4
1	1	1	6	8				10	11					1			1	2	3	4
1	1	95		1				10	11					1			1
1	1	95		1				10	11					1			1
2	1	95		1				10	11					1			2
1	1	1	13	8				96			2	98		1			1
1	1	1	13	8				96			2	98		1			1
5	1	1	14	4				96			2	98		2	Z
1	1	1	13	4				96			2	98		1			1
2	1	1	13	4				96			2	98		1			2
4	1	1	12	4				96			2	98		1			3
3	1	1	13	4				96			2	98		1			4	5
3	1	1	13	4				96			2	98		1			4	5
1	1	1	24	2				96			2	98		1			1
1	1	1	24	2				96			2	98		1			1
1	1	95		10	Open donation from the government			10	16					1			1	2
1	1	95		10	Open donation from the government			10	16					1			1	2
1	1	95		10	Open donation from the government			10	16					1			1	2
2	1	95		10	Open donation from the government			10	16					1			4	5	6
2	1	95		10	Open donation from the government			10	16					1			4	5	6
2	1	95		10	Open donation from the government			10	16					1			4	5	6
4	1	95		10	Donation from government			10	15					1			6
2	1	1	6	8				10	11					1			2	10
3	1	1	6	8				10	16					1			3	5
3	1	1	6	8				10	16					1			3	5
4	1	95		10	Donation from government			10	15					1			6
1	1	1	6	2				10	16					1			8	9
1	1	1	6	2				10	16					1			8	9
2	1	1	6	8				10	11					1			2	10
3	1	1	24	10	Donation from the government			10	15					1			6	7
3	1	1	24	10	Donation from the government			10	15					1			6	7
2	1	1	12	8				10	16					1			6	5
1	1	1	24	2				10	16					1			1	2	7
1	1	1	24	2				10	16					1			1	2	7
2	1	1	12	8				10	16					1			6	5
2	1	1	12	8				10	16					1			6	5
1	1	1	24	2				10	16					1			1	2	7
1	2			10
1	2			10
1	2			10
1	2			10
1	1	1	12	1				10	11					1			1
1	1	1	12	1				10	11					1			1
2	1	1	12	1				10	11					1			2
1	1	95		1				10	11					1			1	2	3	4
1	1	95		1				10	11					1			1	2	3	4
1	1	95		1				10	11					1			1	2	3	4
1	1	95		1				10	11					1			1	2	3	4
1	1	1	7	1				10	11					1			1
1	1	1	7	1				10	11					1			1
1	1	1	7	4				96			2	98		1			1
1	1	1	7	4				96			2	98		1			1
2	1	1	12	1				10	11					1			1	2	7
2	1	1	12	1				10	11					1			1	2	7
2	1	1	12	1				10	11					1			1	2	7
1	1	1	12	8				96			2	98		1			3	4	5	6
1	1	1	12	8				96			2	98		1			3	4	5	6
1	1	1	12	8				96			2	98		1			3	4	5	6
1	1	1	12	8				96			2	98		1			3	4	5	6
2	1	1	12	1				10	11					1			1	2	7
2	1	1	13	3				96			1	98		2	other	Not at home
5	1	1	13	3				96			2	98		1			1	3
1	1	1	13	3				96			2	98		1			2
5	1	1	13	3				96			2	98		1			1	3
6	1	1	13	3				96			2	98		1			4	5	6
6	1	1	13	3				96			2	98		1			4	5	6
3	1	1	13	3				96			2	98		1			6
1	1	1	12	8				10	11					1			1	2
1	1	1	12	8				10	11					1			1	2
1	1	1	12	8				10	11					1			1	2
2	1	1	8	8				10	11					1			3
1	1	1	12	8				10	11					1			1	4
2	1	1	8	8				10	11					1			3
1	1	1	12	8				10	11					1			1	4
1	1	95		2				10	11					1			1	2	9
1	1	95		2				10	11					1			1	2	9
1	1	95		2				10	11					1			1	2	9
2	1	95		2				10	11					1			4	5	6	7
2	1	95		2				10	11					1			4	5	6	7
2	1	95		2				10	11					1			4	5	6	7
2	1	95		2				10	11					1			4	5	6	7
1	1	95		2				10	11					1			1	2	9
2	1	1	4	8				10	11					1			3	4	5
1	1	1	1	2				10	11					1			2	1	7	4
1	1	1	1	2				10	11					1			2	1	7	4
2	1	1	4	8				10	11					1			3	4	5
2	1	1	4	8				10	11					1			3	4	5
2	1	1	4	8				10	11					1			3	4	5
1	1	1	1	2				10	11					1			2	1	7	4
1	1	95		2				10	11					1			3
1	1	95		2				10	11					1			3
2	1	1	3	8				10	11					1			5	6	7
2	1	1	3	8				10	11					1			5	6	7
2	1	1	3	8				10	11					1			5	6	7
1	1	1	2	8				10	11					1			3
3	1	1	5	8				10	11					1			1
2	1	1	3	8				10	11					1			2	5	6
1	1	1	2	8				10	11					1			3
2	1	1	3	8				10	11					1			2	5	6
2	1	1	3	8				10	11					1			2	5	6
1	1	1	25	2				10	11					1			1
1	1	1	25	2				10	11					1			1
1	1	95		1				10	11					1			1
1	1	95		1				10	11					1			1
2	1	95		1				10	11					1			2
1	1	95		1				10	11					1			1	2
1	1	95		1				10	11					1			1	2
2	1	95		1				10	11					1			2	6
2	1	95		1				10	11					1			2	6
1	1	95		1				10	11					1			1
1	1	95		1				10	11					1			1
2	1	95		7				10	12					1			2
4	1	95		7				96			1	95		1			5
7	1	95		7				10	11					1			6
5	1	95		7				10	12					1			7
6	1	95		7				10	11					1			8
8	1	95		7				10	11					1			9
3	1	95		7				96			1	95		1			10
2	1	95		7				96			2	95		1			2
1	1	95		1				10	11					1			1	2
2	1	95		7				96			2	95		1			2
3	1	95		1				10	11					1			3
4	1	95		7				96			1	95		1			4
1	1	95		7				96			2	95		1			1
1	1	95		7				96			2	95		1			1
1	1	95		1				10	11					1			1
1	1	95		1				10	11					1			1
1	1	95		7				10	11					1			1
1	1	95		7				10	11					1			1
1	1	1	8	8				10	12					1			2	4
2	1	1	8	8				10	12					1			1	3
1	1	1	8	8				10	12					1			2	4
2	1	1	8	8				10	12					1			1	3
1	1	1	8	8				10	12					1			2	4
2	1	1	28	2				10	11					1			2	3	4
1	1	1	28	2				10	11					1			1	7	6	5
2	1	1	28	2				10	11					1			2	3	4
2	1	1	28	2				10	11					1			2	3	4
2	1	1	28	2				10	11					1			2	3	4
1	1	1	28	2				10	11					1			1	7	6	5
1	1	1	28	2				10	11					1			1	7	6	5
1	1	1	28	2				10	11					1			1	7	6	5
1	1	1	28	2				10	11					1			1
1	1	1	28	2				10	11					1			1
2	1	1	6	2				10	11					1			2	7	6
3	1	1	4	11				10	12					1			3	4	5
3	1	1	4	11				10	12					1			3	4	5
3	1	1	4	11				10	12					1			3	4	5
2	1	1	6	2				10	11					1			2	7	6
2	1	1	6	2				10	11					1			2	7	6
1	1	95		10	Given during floods			10	11					1			1
1	1	95		10	Given during floods			10	11					1			1
1	1	1	28	2				10	11					1			2	5
2	1	1	7	8				10	11					1			1	3	4
1	1	1	28	2				10	11					1			2	5
2	1	1	7	8				10	11					1			1	3	4
2	1	1	7	8				10	11					1			1	3	4
1	1	1	28	2				10	11					1			2	5
3	1	1	28	2				10	11					1			5
1	1	1	28	2				10	11					1			1	6
2	1	1	28	2				10	11					1			2	4
2	1	1	28	2				10	11					1			2	4
3	1	1	28	2				10	11					1			5
1	1	1	28	2				10	11					1			1	6
2	2			10
1	2			10
1	2			10
1	2			10
1	2			10
1	1	1	12	8				10	11					1			1	8
1	1	1	12	8				10	11					1			1	8
2	1	1	24	2				10	11					1			2	3
2	1	1	24	2				10	11					1			2	3
1	1	1	12	8				10	11					1			1	8
1	1	1	24	1				10	11					1			1	2	6
1	1	1	24	1				10	11					1			1	2	6
1	1	1	24	1				10	11					1			1	2	6
2	1	1	12	8				10	11					1			3	4	5
2	1	1	12	8				10	11					1			3	4	5
2	1	1	12	8				10	11					1			3	4	5
1	1	1	24	1				10	11					1			1	2	6
1	1	1	12	2				10	11					1			1
1	1	1	12	2				10	11					1			1
2	1	95		2				10	11					1			2	7	8
3	1	1	24	8				10	11					1			3	4	5	6
3	1	1	24	8				10	11					1			3	4	5	6
3	1	1	24	8				10	11					1			3	4	5	6
3	1	1	24	8				10	11					1			3	4	5	6
2	1	95		2				10	11					1			2	7	8
2	1	95		2				10	11					1			2	7	8
3	1	1	12	2				10	11					1			3
1	1	1	12	2				10	11					1			1	2	10
1	1	1	12	2				10	11					1			1	2	10
3	1	1	12	2				10	11					1			3
2	1	1	24	8				10	11					1			7	9
2	1	1	24	8				10	11					1			7	9
1	1	1	12	2				10	11					1			1	2	10
1	1	1	12	2				10	11					1			1	2	10
1	1	1	12	2				10	11					1			1	2	10
1	1	1	12	2				10	11					1			1	2	10
2	1	1	15	2				10	11					1			4	9	6
2	1	1	15	2				10	11					1			4	9	6
2	1	1	15	2				10	11					1			4	9	6
1	1	1	12	2				10	11					1			1	2	10
1	1	1	24	8				10	11					1			1
1	1	1	24	8				10	11					1			1
2	1	1	12	2				10	11					1			2	3	4	5
2	1	1	12	2				10	11					1			2	3	4	5
2	1	1	12	2				10	11					1			2	3	4	5
2	1	1	12	2				10	11					1			2	3	4	5
1	1	1	12	2				10	11					1			4	5	6
1	1	1	12	2				10	11					1			4	5	6
1	1	1	12	2				10	11					1			4	5	6
1	1	1	12	2				10	11					1			4	5	6
3	1	1	12	2				10	11					1			3
1	1	1	12	2				10	11					1			1	2
1	1	1	12	2				10	11					1			1	2
3	1	1	12	2				10	11					1			3
2	1	1	24	8				10	11					1			4	5	6
2	1	1	24	8				10	11					1			4	5	6
2	1	1	24	8				10	11					1			4	5	6
1	1	1	12	2				10	11					1			1	2
1	1	1	12	2				10	11					1			1	2
1	1	1	12	2				10	11					1			1	2
2	1	1	12	2				10	11					1			3	4
2	1	1	12	2				10	11					1			3	4
3	1	1	12	8				10	11					1			5
1	1	1	12	2				10	11					1			1	2
1	1	1	12	2				10	11					1			1	2
2	1	1	24	2				10	11					1			3	4
2	1	1	24	2				10	11					1			3	4
3	1	1	12	8				10	11					1			5
2	1	95		8				10	11					1			3	4	5	6
2	1	95		8				10	11					1			3	4	5	6
2	1	95		8				10	11					1			3	4	5	6
2	1	95		8				10	11					1			3	4	5	6
2	1	1	24	1				10	11					1			2
3	1	1	24	1				10	11					1			1
2	1	1	24	1				10	11					1			2
1	1	1	12	1				10	11					1			3	8
6	1	1	12	1				10	11					1			4
5	1	1	12	1				10	11					1			5	9
4	1	1	42	1				10	11					1			6	7
4	1	1	42	1				10	11					1			6	7
1	1	1	12	1				10	11					1			3	8
5	1	1	12	1				10	11					1			5	9
2	1	1	12	1				10	11					1			7	4
1	1	1	11	1				10	11					1			1	2	6
1	1	1	11	1				10	11					1			1	2	6
3	1	1	12	1				10	11					1			5	3
2	1	1	12	1				10	11					1			7	4
3	1	1	12	1				10	11					1			5	3
1	1	1	11	1				10	11					1			1	2	6
2	1	1	12	1				10	11					1			7	4
3	1	1	12	1				10	11					1			1
3	1	1	12	1				10	11					1			1
2	1	1	12	1				10	11					1			2	3
2	1	1	12	1				10	11					1			2	3
1	1	1	12	1				10	11					1			4	5	6
1	1	1	12	1				10	11					1			4	5	6
1	1	1	12	1				10	11					1			4	5	6
2	1	1	12	1				10	11					1			3
1	1	1	21	1				10	11					1			1	2
1	1	1	21	1				10	11					1			1	2
2	1	1	12	1				10	11					1			3
2	1	1	4	8				10	11					1			1	9
2	1	1	4	8				10	11					1			1	9
1	1	1	4	8				10	11					1			2	8	7	10
3	1	1	4	8				10	11					1			6	5	4	3
3	1	1	4	8				10	11					1			6	5	4	3
3	1	1	4	8				10	11					1			6	5	4	3
3	1	1	4	8				10	11					1			6	5	4	3
1	1	1	4	8				10	11					1			2	8	7	10
1	1	1	4	8				10	11					1			2	8	7	10
2	1	1	4	8				10	11					1			1	9
1	1	1	4	8				10	11					1			2	8	7	10
1	1	1	12	1				10	11					1			3
2	1	1	12	1				10	11					1			1
1	1	1	12	1				10	11					1			3
2	1	1	4	2				10	11					1			3
1	1	1	6	2				10	11					1			1	2	4	5
1	1	1	6	2				10	11					1			1	2	4	5
2	1	1	4	2				10	11					1			3
1	1	1	6	2				10	11					1			1	2	4	5
1	1	1	6	2				10	11					1			1	2	4	5
1	1	1	5	8				10	11					1			1	2
1	1	1	5	8				10	11					1			1	2
1	1	1	5	8				10	11					1			1	2
2	1	95		7				10	11					1			3	4	5
2	1	95		7				10	11					1			3	4	5
2	1	95		7				10	11					1			3	4	5
1	1	1	4	2				10	11					1			1	4
1	1	1	4	2				10	11					1			1	4
1	1	1	4	2				10	11					1			1	4
2	1	1	2	8				10	11					1			3	4
1	1	1	2	8				10	11					1			1	2	5
1	1	1	2	8				10	11					1			1	2	5
2	1	1	2	8				10	11					1			3	4
2	1	1	2	8				10	11					1			3	4
1	1	1	2	8				10	11					1			1	2	5
1	1	1	16	2				10	12					1			1	2	3	4
1	1	1	16	2				10	12					1			1	2	3	4
1	1	1	16	2				10	12					1			1	2	3	4
1	1	1	16	2				10	12					1			1	2	3	4
1	1	1	8	8				10	11					1			1
1	1	1	8	8				10	11					1			1
1	1	1	28	2				10	11					1			1
1	1	1	28	2				10	11					1			1
2	1	1	28	2				10	11					1			2		8
3	1	1	12	2				10	11					1			4	3	9
3	1	1	12	2				10	11					1			4	3	9
2	1	1	28	2				10	11					1			2		8
3	1	1	12	2				10	11					1			4	3	9
1	1	1	28	2				10	11					1			1
1	1	1	28	2				10	11					1			1
2	1	1	28	2				10	11					1			2
1	1	1	6	8				10	12					1			3	4	5	2
1	1	1	6	8				10	12					1			3	4	5	2
1	1	1	6	8				10	12					1			3	4	5	2
1	1	1	6	8				10	12					1			3	4	5	2
2	1	1	3	7				10	11					1			3	4
1	1	1	6	7				10	11					1			2	5	9
2	1	1	3	7				10	11					1			3	4
2	1	1	3	7				10	11					1			3	4
1	1	1	6	7				10	11					1			2	5	9
3	1	1	9	7				10	11					1			6	9
4	1	1	15	1				10	11					1			7	8
4	1	1	15	1				10	11					1			7	8
3	1	1	9	7				10	11					1			6	9
2	1	1	10	8				10	11					1			4
1	1	1	3	1				10	11					1			2	7
2	1	1	10	8				10	11					1			4
3	1	1	8	1				10	11					1			6
1	1	1	3	1				10	11					1			2	7
4	1	1	24	1				10	11					1			1
4	1	1	24	1				10	11					1			1
3	1	1	15	7				10	11					1			2	5	6
1	1	1	16	1				10	11					1			3	11
2	1	1	12	7				10	11					1			10	4
3	1	1	15	7				10	11					1			2	5	6
3	1	1	15	7				10	11					1			2	5	6
2	1	1	12	7				10	11					1			10	4
1	1	1	16	1				10	11					1			3	11
1	1	1	3	7				10	11					1			1	2
1	1	1	3	7				10	11					1			1	2
1	1	1	3	7				10	11					1			1	2
2	1	1	12	8				10	11					1			12
1	1	1	48	8				10	11					1			2	1	10
1	1	1	48	8				10	11					1			2	1	10
5	1	1	12	1				10	11					1			8	4
6	1	1	12	8				10	11					1			5
7	1	1	12	8				10	11					1			6
5	1	1	12	1				10	11					1			8	4
4	1	1	12	8				10	11					1			9
1	1	1	48	8				10	11					1			2	1	10
3	1	1	12	8				10	11					1			11
2	1	1	12	8				10	11					1			12
1	2			10
2	2			10
1	2			10
1	1	1	28	2				10	11					1			1
1	1	1	28	2				10	11					1			1
2	1	1	28	2				10	11					1			2
3	1	1	28	2				10	11					1			3	4
3	1	1	28	2				10	11					1			3	4
2	1	1	12	8				10	12					2	E
1	1	1	23	8				10	11					1			1
1	1	1	28	2				10	11					1			1		3
1	1	1	28	2				10	11					1			1		3
2	1	1	28	2				10	11					1			2
1	1	1	28	2				10	11					1			1		3
1	1	95		8				10	12					1			1
1	1	95		8				10	12					1			1
2	1	1	19	8				10	11					1			4
1	1	1	19	8				10	11					1			1	2	3
1	1	1	19	8				10	11					1			1	2	3
1	1	1	19	8				10	11					1			1	2	3
2	1	1	19	8				10	11					1			4
2	1	1	28	2				10	11					2	E
1	1	1	28	2				10	11					1			1
1	1	1	4	8				10	11					1			1
1	1	1	4	8				10	11					1			1
1	1	1	6	8				10	11					1			6	4	5
2	1	1	3	8				10	12					1			1	2	7	8
2	1	1	3	8				10	12					1			1	2	7	8
1	1	1	6	8				10	11					1			6	4	5
1	1	1	6	8				10	11					1			6	4	5
1	1	1	6	8				10	11					1			6	4	5
2	1	1	3	8				10	12					1			1	2	7	8
2	1	1	3	8				10	12					1			1	2	7	8
1	1	1	28	2				10	11					1			1
1	1	1	28	2				10	11					1			1
3	1	1	28	2				10	11					1			2
1	1	1	28	2				10	11					1			1	8	5	3
3	1	1	28	2				10	11					1			2
1	1	1	28	2				10	11					1			1	8	5	3
4	1	1	28	2				10	11					1			4
1	1	1	28	2				10	11					1			1	8	5	3
2	1	1	28	2				10	11					1			7	6
2	1	1	28	2				10	11					1			7	6
1	1	1	28	2				10	11					1			1	8	5	3
2	1	1	28	2				10	11					1			2
3	1	1	28	2				10	11					1			3
1	1	1	1	2				10	11					1			1	2	3
1	1	1	1	2				10	11					1			1	2	3
1	1	1	1	2				10	11					1			1	2	3
1	1	1	1	2				10	11					1			1	2	3
2	1	1	3	2				10	11					1			1
1	1	1	5	2				10	11					1			1	2
1	1	1	5	2				10	11					1			1	2
1	1	1	3	2				10	11					1			1	2
1	1	1	3	2				10	11					1			1	2
1	1	1	3	2				10	11					1			1	2
4	1	1	12	10	SUB-COUNTY			10	11					2	E
2	1	1	12	10	SUB-COUNTY			10	11					1			1
1	1	1	12	10	SUB-COUNTY			10	11					1			2
3	1	1	12	10	SUB-COUNTY			10	11					1			4
1	1	1	15	10	SUB-COUNTY			10	11					1			1	2
1	1	1	15	10	SUB-COUNTY			10	11					1			1	2
1	1	1	15	10	SUB-COUNTY			10	11					1			1	2
1	1	1	24	2				10	11					1			1
1	1	1	24	2				10	11					1			1
1	1	95		1				10	11					1			1
1	1	95		1				10	11					1			1
1	1	95		7				96			2	95		1			1
1	1	95		7				96			2	95		1			1
2	1	95		7				96			2	95		1			2
1	1	95		7				96			1	95		1			1
1	1	95		7				96			1	95		1			1
1	1	95		1				10	11					1			1
1	1	95		1				10	11					1			1
2	1	95		1				10	11					1			2
3	1	95		1				10	11					1			3
1	1	95		1				10	11					1			1
1	1	95		1				10	11					1			1
2	1	95		1				10	11					1			2
1	1	95		1				10	11					1			1
1	1	95		1				10	11					1			1
2	1	95		1				10	11					1			2
3	1	95		8				96			2	98		1			3
1	1	95		1				10	11					1			1
1	1	95		1				10	11					1			1
1	1	95		1				10	11					1			1
1	1	95		1				10	11					1			1
2	1	95		1				10	11					1			2
1	1	95		1				10	11					1			1
1	1	95		1				10	11					1			1
2	1	95		1				10	11					1			2
1	1	1	4	8				10	11					1			5	6	8
1	1	1	4	8				10	11					1			5	6	8
1	1	1	4	8				10	11					1			5	6	8
1	1	1	4	8				10	11					1			5	6	8
1	1	1	17	2				96			2	98		1			1	2
1	1	1	17	2				96			2	98		1			1	2
1	1	1	17	2				96			2	98		1			1	2
2	1	95		3				10	11					1			3	4	5
2	1	95		3				10	11					1			3	4	5
2	1	95		3				10	11					1			3	4	5
2	2			10
1	1	1	15	2				96			2	98		1			3	4	5
1	1	1	15	2				96			2	98		1			3	4	5
1	1	1	15	2				96			2	98		1			3	4	5
1	1	95		8				96			2	98		1			1	2
1	1	95		8				96			2	98		1			1	2
1	1	95		8				96			2	98		1			1	2
2	1	98		8				96			2	98		1			3	4	5
2	1	98		8				96			2	98		1			3	4	5
2	1	98		8				96			2	98		1			3	4	5
3	1	1	6	8				96			8	98		1			8	11	9
3	1	1	6	8				96			8	98		1			8	11	9
3	1	1	6	8				96			8	98		1			8	11	9
1	1	1	12	2				10	11					1			3	5
2	1	1	12	2				10	11					1			1	2	6
2	1	1	12	2				10	11					1			1	2	6
1	1	1	12	2				10	11					1			3	5
1	1	1	12	2				10	11					1			3	5
2	1	1	12	2				10	11					1			1	2	6
1	1	1	12	8				10	11					1			1
1	1	1	12	8				10	11					1			1
2	1	1	12	8				10	12					1			2	3
2	1	1	12	8				10	12					1			2	3
1	1	1	4	8				10	12					1			2
2	1	1	4	8				10	15					1			1
1	1	1	4	8				10	12					1			2
4	1	1	6	8				10	15					1			4
5	1	1	6	8				10	15					1			5
3	1	1	5	8				10	12					1			9	8
3	1	1	5	8				10	12					1			9	8
1	1	1	24	11				10	11					1			1
1	1	1	24	11				10	11					1			1
2	1	1	1	8				10	15					1			2	7
3	1	1	0	8				10	11					1			3
2	1	1	1	8				10	15					1			2	7
1	2			10
1	1	1	5	2				10	11					1			1	2
1	1	1	5	2				10	11					1			1	2
1	1	1	5	2				10	11					1			1	2
1	1	1	5	2				10	11					1			1	2	3
1	1	1	5	2				10	11					1			1	2	3
1	1	1	5	2				10	11					1			1	2	3
1	1	1	5	2				10	11					1			1	2	3
2	1	1	5	2				10	11					1			1	2
1	1	1	5	2				10	11					1			1	2	3
1	1	1	5	2				10	11					1			1	2	3
1	1	1	5	2				10	11					1			1	2	3
1	1	1	6	2				10	11					1			1
1	1	1	6	2				10	11					1			1
3	1	1	6	2				10	11					1			1	2	3
3	1	1	6	2				10	11					1			1	2	3
1	1	1	8	2				10	11					1			1
1	1	1	8	2				10	11					1			1
1	1	1	6	2				10	11					1			1	2
1	1	1	6	2				10	11					1			1	2
1	1	1	6	2				10	11					1			1	2
3	1	1	6	2				10	11					1			1	2	3
1	1	1	12	1				10	11					1			1
1	1	1	12	1				10	11					1			1
2	1	1	12	1				10	11					1			2
2	1	1	6	1				10	11					1			2	3
1	1	1	6	1				10	11					1			1	1	5
2	1	1	6	1				10	11					1			2	3
2	1	1	6	1				10	11					1			2	3
1	1	1	6	1				10	11					1			1	1	5
1	1	1	24	2				10	11					1			4
3	1	1	24	2				10	11					1			1	2
3	1	1	24	2				10	11					1			1	2
2	1	1	24	2				10	11					1			3	8	7	6
1	1	1	24	2				10	11					1			4
2	1	1	24	2				10	11					1			3	8	7	6
2	1	1	24	2				10	11					1			3	8	7	6
2	1	1	24	2				10	11					1			3	8	7	6
1	1	1	5	1				10	11					1			2
3	1	1	6	1				10	11					1			1
1	1	1	5	1				10	11					1			2
2	1	1	5	1				10	11					1			3	7
5	1	1	2	1				10	11					1			4
4	1	1	2	8				10	11					1			5
2	1	1	5	1				10	11					1			3	7
3	2			10
2	2			10
1	2			10
1	2			10
1	2			10
1	2			10
1	2			10
1	2			10
1	1	1	6	2				10	11					1			2
1	1	1	6	2				10	11					1			2
1	1	1	36	2				10	11					1			1
1	1	1	36	2				10	11					1			1
1	1	1	36	8				10	11					1			2
1	1	1	36	8				10	11					1			2
1	1	1	24	2				10	11					1			1	2
1	1	1	24	2				10	11					1			1	2
1	1	1	24	2				10	11					1			1	2
2	1	1	12	2				10	11					1			3	5	6
3	1	1	24	2				10	11					1			5	8
2	1	1	12	2				10	11					1			3	5	6
3	1	1	24	2				10	11					1			5	8
1	1	1	24	2				10	11					1			1	3
1	1	1	24	2				10	11					1			1	3
2	1	1	6	2				10	11					1			2	4	5
1	1	1	24	2				10	11					1			1	3
2	1	1	6	2				10	11					1			2	4	5
2	1	1	6	2				10	11					1			2	4	5
3	1	1	12	8				96			2	98		1			3
1	1	1	6	8				10	11					1			1	2
1	1	1	6	8				10	11					1			1	2
3	1	1	12	8				96			2	98		1			3
2	1	1	2	8				10	11					1			4	5	6
2	1	1	2	8				10	11					1			4	5	6
2	1	1	2	8				10	11					1			4	5	6
3	1	1	12	8				10	11					1			5
1	1	1	12	8				10	11					1			1	2
1	1	1	12	8				10	11					1			1	2
2	1	1	6	8				10	11					1			3	4
2	1	1	6	8				10	11					1			3	4
3	1	1	12	8				10	11					1			5
1	1	1	5	1				10	11					1			1
1	1	1	5	1				10	11					1			1
4	1	1	5	1				10	11					1			2
3	1	1	6	1				10	11					1			3	4	8
3	1	1	6	1				10	11					1			3	4	8
2	1	1	6	1				10	11					1			6	7
2	1	1	6	1				10	11					1			6	7
3	1	1	6	1				10	11					1			3	4	8
3	1	95		1				10	11					1			4
1	1	95		10	Government			10	11					1			1	3
2	1	1	9	1				10	11					1			2	8
1	1	95		10	Government			10	11					1			1	3
3	1	95		1				10	11					1			4
4	1	95		10	Government			10	11					1			5
2	1	1	9	1				10	11					1			2	8
5	1	95		10	Goverment			10	11					1			9
1	2			10
1	2			10
1	1	95		8				10	11					1			1	2	3
1	1	95		8				10	11					1			1	2	3
1	1	95		8				10	11					1			1	2	3
1	1	95		8				10	11					1			1	2	3
1	1	95		2				10	11					2	other	He didn't sleep yesterday at home
4	1	1	12	8				10	15					1			3	6
4	1	1	12	8				10	15					1			3	6
3	1	1	28	2				10	11					1			3
1	1	1	28	2				10	11					1			1	5	6	7
2	1	1	9	2				10	11					1			2	8
3	1	1	28	2				10	11					1			3
4	1	1	28	2				10	11					1			4
1	1	1	28	2				10	11					1			1	5	6	7
1	1	1	28	2				10	11					1			1	5	6	7
1	1	1	28	2				10	11					1			1	5	6	7
2	1	1	9	2				10	11					1			2	8
2	1	1	28	2				10	11					1			3
1	1	1	8	8				10	11					1			2	6
2	1	1	28	2				10	11					1			3
1	1	1	8	8				10	11					1			2	6
1	1	1	3	2				10	11					1			2	8
1	1	1	3	2				10	11					1			2	8
1	1	1	3	2				10	11					1			2	8
1	1	95		8				96			2	98		1			1
1	1	95		8				96			2	98		1			1
2	1	1	28	2				10	11					1			2	3
2	1	1	28	2				10	11					1			2	3
1	1	1	28	2				10	11					1			1	2
1	1	1	28	2				10	11					1			1	2
1	1	1	28	2				10	11					1			1	2
3	1	1	28	2				10	11					1			7	9	4
2	1	1	28	2				10	11					1			6	8
3	1	1	28	2				10	11					1			7	9	4
2	1	1	28	2				10	11					1			6	8
3	1	1	28	2				10	11					1			7	9	4
1	1	95		1				10	11					1			1
1	1	95		1				10	11					1			1
2	1	95		7				96			2	95		1			2
1	1	95		1				10	11					1			1
1	1	95		1				10	11					1			1
1	2			10
3	2			10
1	2			10
3	2			10
1	1	95		6				96			2	98		1			1	2
1	1	95		6				96			2	98		1			1	2
1	1	95		6				96			2	98		1			1	2
2	1	1	12	8				98			2	98		1			6	4	7
2	1	1	12	8				98			2	98		1			6	4	7
2	1	1	12	8				98			2	98		1			6	4	7
1	1	1	15	2				96			2	98		1			2	3	4
1	1	1	15	2				96			2	98		1			2	3	4
1	1	1	15	2				96			2	98		1			2	3	4
1	1	1	15	2				96			2	98		1			2	3	4
1	1	1	8	8				96			2	97		1			1
1	1	1	8	8				96			2	97		1			1
2	1	1	12	2				10	11					1			1
2	1	1	12	2				10	11					1			1
1	1	1	1	2				10	11					1			2	8
3	1	1	12	2				10	11					1			3	4
3	1	1	12	2				10	11					1			3	4
4	1	1	12	2				10	11					1			5	6	7
4	1	1	12	2				10	11					1			5	6	7
4	1	1	12	2				10	11					1			5	6	7
1	1	1	1	2				10	11					1			2	8
2	1	1	13	2				96			2	98		1			2	3
1	1	95		8				96			2	98		1			1	5	4
2	1	1	13	2				96			2	98		1			2	3
2	1	1	13	2				96			2	98		1			2	3
1	1	95		8				96			2	98		1			1	5	4
1	1	95		8				96			2	98		1			1	5	4
2	1	1	6	2				10	11					1			1
1	1	1	8	2				10	11					1			1	2
1	1	1	8	2				10	11					1			1	2
3	1	1	6	2				10	11					1			1	2	3
1	1	1	6	2				10	11					1			1
1	1	1	6	2				10	11					1			1
3	1	1	5	2				10	11					1			1	2
2	1	1	6	2				10	11					1			1
1	1	1	6	2				10	11					1			1	2
1	1	1	6	2				10	11					1			1	2
1	1	1	5	2				10	11					1			1	2	3
1	1	1	5	2				10	11					1			1	2	3
1	1	1	5	2				10	11					1			1	2	3
1	1	1	5	2				10	11					1			1
1	1	1	5	2				10	11					1			1
2	1	1	5	2				10	11					1			1	2	3	4
2	1	1	5	2				10	11					1			1	2	3	4
2	1	1	5	2				10	11					1			1	2	3	4
2	1	1	5	2				10	11					1			1	2
1	1	1	5	2				10	11					1			1	2	3	4
1	1	1	5	2				10	11					1			1	2	3	4
1	1	1	5	2				10	11					1			1	2	3	4
1	1	1	5	2				10	11					1			1	2	3	4
1	1	1	5	2				10	11					1			1
1	1	1	5	2				10	11					1			1
2	1	1	5	2				10	11					1			1	2
1	1	1	6	2				10	11					1			1
1	1	1	6	2				10	11					1			1
2	1	1	6	2				10	11					1			1	2
1	1	98		1				10	11					1			1
1	1	98		1				10	11					1			1
1	1	1	6	2				10	11					1			1	2	3
1	1	1	6	2				10	11					1			1	2	3
1	1	1	6	2				10	11					1			1	2	3
1	1	1	6	2				10	11					1			1	2	3
1	1	1	4	2				10	11					1			1	2
1	1	1	4	2				10	11					1			1	2
1	1	1	4	2				10	11					1			1	2
1	1	1	3	2				10	11					1			1
1	1	1	3	2				10	11					1			1
1	1	1	6	8				10	11					1			1	2	3	4
1	1	1	6	8				10	11					1			1	2	3	4
1	1	1	6	8				10	11					1			1	2	3	4
1	1	1	6	8				10	11					1			1	2	3	4
1	2			10
1	2			10
1	2			10
1	2			10
1	2			10
1	1	1	5	8				10	11					1			1
1	1	1	5	8				10	11					1			1
3	1	1	5	8				10	11					1			2	4
2	1	1	5	8				10	11					1			3
3	1	1	5	8				10	11					1			2	4
1	2			10
1	2			10
1	2			10
1	1	1	36	8				10	11					1			1	2	3	4
1	1	1	36	8				10	11					1			1	2	3	4
1	1	1	36	8				10	11					1			1	2	3	4
1	1	1	36	8				10	11					1			1	2	3	4
1	2			10
1	1	1	12	10	SCHOOL			10	15					1			1	2
1	1	1	12	10	SCHOOL			10	15					1			1	2
1	1	1	12	10	SCHOOL			10	15					1			1	2
2	1	1	12	2				10	11					1			3	4	5
2	1	1	12	2				10	11					1			3	4	5
2	1	1	12	2				10	11					1			3	4	5
1	1	1	12	8				10	15					1			1
3	1	1	5	2				10	11					1			2
1	1	1	2	8				98			2	98		1			1	2
1	1	1	2	8				98			2	98		1			1	2
1	1	1	2	8				98			2	98		1			1	2
2	1	1	3	98				10	12					1			3	4
2	1	1	3	98				10	12					1			3	4
1	1	1	12	8				10	11					1			1
1	1	1	12	8				10	11					1			1
3	1	1	6	98				95						1			2
4	1	1	6	98				95						1			3
2	1	1	6	98				95						1			5	4
2	1	1	6	98				95						1			5	4
5	1	1	6	98				95						1			6
6	1	1	6	98				95						1			7
1	1	1	6	2				10	15					1			2	7
1	1	1	6	2				10	15					1			2	7
1	1	1	6	2				10	15					1			2	7
1	1	95		1				10	11					1			1
1	1	95		1				10	11					1			1
2	1	95		1				10	11					1			2
3	1	95		1				10	11					1			3
1	1	95		1				10	11					1			1
1	1	95		1				10	11					1			1
2	1	95		1				10	16					1			2
1	1	95		1				10	11					1			1
1	1	95		1				10	11					1			1
2	1	95		1				10	11					1			2
1	1	95		7				96			2	95		1			1
1	1	95		7				96			2	95		1			1
1	1	95		1				10	11					1			1
1	1	95		1				10	11					1			1
2	1	95		1				10	11					1			2
3	1	95		1				10	11					1			3
4	1	95		1				10	11					1			4
1	1	95		8				96			2	98		1			5	4	3	4
1	1	95		8				96			2	98		1			5	4	3	4
1	1	95		8				96			2	98		1			5	4	3	4
1	1	95		1				10	11					1			1
1	1	95		1				10	11					1			1
2	1	95		1				10	11					1			2
1	2			10
1	2			10
1	2			10
1	2			10
1	2			10
1	2			10
3	2			10
1	2			10
1	2			10
1	2			10
1	1	1	30	10	SUB-COUNTY			10	15					1			1
1	1	1	30	10	SUB-COUNTY			10	15					1			1
2	1	1	3	8				10	11					1			2	8	9
3	1	1	2	8				10	11					1			3	10	11
4	1	1	30	10	SUB-COUNTY			10	15					1			12	6
2	1	1	3	8				10	11					1			2	8	9
2	1	1	3	8				10	11					1			2	8	9
3	1	1	2	8				10	11					1			3	10	11
3	1	1	2	8				10	11					1			3	10	11
4	1	1	30	10	SUB-COUNTY			10	15					1			12	6
1	2			10
1	1	1	24	8				96			2	98		1			1
1	1	1	24	8				96			2	98		1			1
2	1	1	1	8				96			2	1	7	1			1
2	1	1	1	8				96			2	1	7	1			1
1	1	1	10	1				10	11					1			10	9	2
4	1	95		8				96			2	98		1			3
3	1	1	7	8				96			2	1	7	1			5	6	7	8
3	1	1	7	8				96			2	1	7	1			5	6	7	8
3	1	1	7	8				96			2	1	7	1			5	6	7	8
3	1	1	7	8				96			2	1	7	1			5	6	7	8
1	1	1	10	1				10	11					1			10	9	2
1	1	1	10	1				10	11					1			10	9	2
3	1	1	18	3				10	11					1			3
2	1	1	18	3				10	11					1			1	2
2	1	1	18	3				10	11					1			1	2
3	1	1	18	3				10	11					1			3
5	1	1	18	3				10	11					1			4	9
4	1	1	18	3				10	11					1			8	6	11
1	1	1	18	3				10	11					1			7	10
4	1	1	18	3				10	11					1			8	6	11
5	1	1	18	3				10	11					1			4	9
1	1	1	18	3				10	11					1			7	10
4	1	1	18	3				10	11					1			8	6	11
2	1	1	18	8				10	11					1			1
1	1	1	12	1				10	11					1			1	7
1	1	1	12	1				10	11					1			1	7
1	1	1	12	8				95						1			1	2
1	1	1	12	8				95						1			1	2
1	1	1	12	8				95						1			1	2
3	1	1	12	8				10	12					1			3	6
2	1	1	8	8				10	15					1			4	5
2	1	1	8	8				10	15					1			4	5
3	1	1	12	8				10	12					1			3	6
2	1	1	4	3				10	11					1			7
1	1	1	12	3				10	11					1			1	2	8
1	1	1	12	3				10	11					1			1	2	8
2	1	1	4	3				10	11					1			7
1	1	1	12	3				10	11					1			1	2	8
2	1	1	12	8				10	11					1			3	4
1	1	1	12	2				10	11					1			1	2	7
1	1	1	12	2				10	11					1			1	2	7
2	1	1	12	8				10	11					1			3	4
2	1	1	12	8				10	11					1			3	4
1	1	1	12	2				10	11					1			1	2	7
3	1	1	24	3				10	15					1			3
1	1	95		8				96			2	98		1			1	2
1	1	95		8				96			2	98		1			1	2
3	1	1	24	3				10	15					1			3
2	1	95		8				96			2	98		1			4	5
2	1	95		8				96			2	98		1			4	5
1	2			10
1	2			10
1	2			10
1	1	1	24	2				10	11					1			1	5
1	1	1	24	2				10	11					1			1	5
2	1	1	12	2				10	11					1			2	6
3	1	1	12	2				10	11					1			4	7
1	1	1	24	2				10	11					1			1	5
2	1	1	12	2				10	11					1			2	6
3	1	1	12	2				10	11					1			4	7
1	1	1	12	2				10	11					1			1	5
1	1	1	12	2				10	11					1			1	5
1	1	1	12	2				10	11					1			1	5
3	1	1	12	2				10	11					1			6
1	1	1	12	2				10	11					1			1	2
1	1	1	12	2				10	11					1			1	2
2	1	1	12	2				10	11					1			3	4	6
2	1	1	12	2				10	11					1			3	4	6
3	1	1	12	2				10	11					1			6
1	1	1	12	8				10	11					1			1	2	3
1	1	1	12	8				10	11					1			1	2	3
1	1	1	12	8				10	11					1			1	2	3
1	1	1	12	8				10	11					1			1	2	3
2	1	1	5	2				10	11					1			1
1	1	1	5	2				10	11					1			1	2
1	1	1	5	2				10	11					1			1	2
1	1	1	5	2				10	11					1			1	2	3
1	1	1	5	2				10	11					1			1	2	3
1	1	1	5	2				10	11					1			1	2	3
1	1	1	5	2				10	11					1			1	2	3
2	1	1	6	2				10	11					1			1
1	1	1	2	2				10	11					1			1	2
1	1	1	2	2				10	11					1			1	2
3	1	1	6	2				10	11					1			1	2	3	4
3	1	1	6	2				10	11					1			1	2	3	4
1	1	1	12	2				10	15					1			1	4
1	1	1	12	2				10	15					1			1	4
2	1	1	5	8				10	11					1			2	5
1	1	1	12	2				10	15					1			1	4
2	1	1	5	8				10	11					1			2	5
1	1	1	28	2				10	11					1			1
1	1	1	28	2				10	11					1			1
1	1	1	14	1				10	11					1			1
1	1	1	14	1				10	11					1			1
1	1	1	16	2				10	11					1			2	5	8
1	1	1	16	2				10	11					1			2	5	8
1	1	1	16	2				10	11					1			2	5	8
1	1	1	16	2				10	11					1			2	5	8
3	1	1	4	2				10	11					1			4
1	1	1	14	8				96			2	98		1			1	2
1	1	1	14	8				96			2	98		1			1	2
2	1	1	4	2				10	11					1			3	5
3	1	1	4	2				10	11					1			4
2	1	1	4	2				10	11					1			3	5

## Sheet: Survey 2 nets
scounty	tbl_householdnets	qn131_netnumber	qn131_shownet	qn132_nomonthsago	qn132a_gotnetwhere	qn133_brand	qn134_specotherbrand	qn135_soakedordipped	qn136_nomonthsnetsoaked_	qn137_sleptundernet	qn137_numslept	qn137a_rsnswhynetnotused	qn137a_rsnswhynetnotused1	qn137a_rsnswhynetnotused2	qn137a_rsnswhynetnotused3	qn137a_rsnswhynetnotused4	qn137a_rsnswhynetnotused5	qn137a_rsnswhynetnotused96	qn137a_rsnswhynetnotused97	qn137a_rsnswhynetnotused98	qn137a_specrsn	qn138a_netuserlinenumber1	qn138b_netuserlinenumber2	qn138c_netuserlinenumber3	qn138d_netuserlinenumber4
1	1	1	1	3	10	11				1	1											1
1	2	2	1	3	10	11				1	2											2	3
1	3	3	1	3	10	11				2		5					5
1	1	1	1	3	10	11				1	2											1	2
1	2	2	1	3	10	11				1	3											5	7	8
1	3	3	1	3	10	11				1	2											3	6
1	1	1	1	3	10	11				1	2											1	2
1	2	2	1	3	10	11				2		96						96			owner not around
1	3	3	1	3	10	11				1	1											4
1	4	4	1	3	10	11				1	2											6	9
1	5	5	1	3	10	11				1	2											7	10
1	6	6	1	3	10	11				1	1											11
1	1	1	1	3	10	11				1	1											1
1	1	1	1	3	10	11				1	1											1
1	2	2	1	3	10	11				1	3											2	8	9
1	3	3	1	3	10	11				1	2											3	4
1	4	4	1	3	10	11				1	1											5
1	5	5	1	5	10	11				1	2											6	7
1	6	6	1	3	10	11				2		5					5
1	7	7	1	3	10	11				2		5					5
1	1	1	1	3	10	11				1	2											1	2
1	2	2	1	3	10	11				1	1											3
1	3	3	1	3	10	11				1	2											6	8
1	4	4	1	3	10	11				1	1											7
1	1	1	1	3	10	11				1	2											1	2
1	2	2	1	3	10	11				1	1											4
1	3	3	1	3	10	11				1	2											7	10
1	4	4	1	3	10	11				1	2											6	8
1	5	5	1	3	10	11				1	1											5
1	1	1	1	3	10	11				1	2											3	4
1	2	2	1	3	10	11				2		5					5
1	1	1	1	3	10	11				1	2											1	2
1	2	2	1	3	10	11				1	2											8	10
1	3	3	1	3	10	11				1	1											4
1	4	4	1	3	10	11				1	1											3
1	5	5	1	3	10	11				1	2											5	7
1	1	1	1	3	10	11				1	1											1
1	2	2	1	3	10	11				1	3											2	8	7
1	3	3	1	3	10	11				1	2											4	6
1	4	4	1	3	10	11				1	2											3	5
1	1	1	1	3	10	11				1	2											3	4
1	2	2	1	3	10	11				1	2											1	2
1	1	1	1	3	10	11				1	3											1	10	9
1	2	2	1	3	10	11				1	2											7	8
1	3	3	1	3	10	11				1	1											6
1	1	1	1	3	96	11				1	3											3	4	5
1	2	2	1	3	96	11				1	3											1	2	6
1	1	1	1	3	96	11				1	3											6	7	8
1	1	1	1	3	96	11				1	3											2	7	3
1	2	2	1	3	11	11				1	2											6	5
1	3	3	1	3	96	11				1	1											4
1	4	4	1	3	96	11				1	1											1
1	1	1	1	3	96	11				1	2											3	5
1	2	2	1	3	96	11				1	2											4	6
1	3	3	1	3	96	11				1	2											8	7
1	4	4	1	3	96	11				1	2											2	9
1	5	5	1	3	96	11				1	1											1
1	6	6	1	3	96	11				2		5					5
1	1	1	2	4		11				1	2											1	2
1	2	2	2	4		11				1	2											4	5
1	3	3	2	4		11				1	2											6	7
1	1	1	2	4		11				1	2											1	2
1	2	2	2	4		11				1	3											3	6	8
1	3	3	2	4		11				1	3											4	5	7
1	1	1	2	4		11				1	2											2	4
1	2	2	2	4		11				1	1											1
1	1	1	1	3	10	11				1	1											1
1	2	2	1	3	10	11				1	1											2
1	3	3	1	6	8	19				1	1											3
1	1	1	1	6	10	11				1	1											2
1	2	2	1	6	10	11				1	2											4	5
1	3	3	1	6	10	11				1	2											3	6
1	4	4	1	6	10	11				1	1											1
1	5	5	1	6	10	11				2		96						96			owner out of home
1	6	6	1	6	10	11				2		96						96			owner out of home
1	1	1	1	3	10	11				1	1											1
1	2	2	1	3	10	11				1	2											2	5
1	3	3	1	3	10	11				1	2											3	4
1	1	1	1	6	12	11				1	2											1	2
1	2	2	1	6	12	11				1	2											4	5
1	3	3	1	6	12	11				1	2											7	6
1	1	1	1	3	10	11				1	2											2	4
1	2	2	1	3	10	11				1	1											3
1	3	3	1	3	10	11				1	1											1
1	1	1	1	3	10	11				1	2											1	2
1	2	2	1	3	10	11				1	1											3
1	1	1	1	3	10	11				1	1											1
1	2	2	1	3	10	11				1	1											2
1	1	1	1	0	8	19				1	1											1
1	2	2	1	3	10	11				1	1											2
1	1	1	1	3	10	11				1	2											1	3
1	2	2	1	3	10	11				1	2											2	4
1	1	1	1	7	10	11				1	3											1	2	7
1	2	2	1	7	10	11				1	4											3	4	5	6
1	1	1	1	3	10	11				1	2											1	2
1	2	2	1	3	10	11				1	1											3
1	3	3	1	3	10	11				1	1											4
1	4	4	1	3	10	11				1	1											5
1	1	1	1	3	10	11				1	2											1	7
1	2	2	1	3	10	11				1	2											9	10
1	1	1	1	5	10	11				1	1											1
1	2	2	1	5	10	11				1	2											4	5
1	3	3	1	5	7	11				1	1											2
1	4	4	1	5	7	11				1	1											3
1	1	1	1	4	12	11				1	1											1
1	2	2	1	4	12	11				1	1											2
1	3	3	1	4	12	11				1	1											3
1	1	1	1	3	10	11				1	1											1
1	1	1	1	3	10	11				1	3											1	3	4
1	2	2	1	3	10	11				1	2											2	5
1	1	1	1	3	10	11				1	3											1	2	8
1	2	2	1	3	10	11				1	3											9	4	5
1	3	3	1	3	10	11				2		5					5
1	4	4	1	3	10	11				2		5					5
1	5	5	1	3	10	11				2		5					5
1	1	1	1	12	8	12				1	1											1
1	1	1	1	3	10	11				1	1											1
1	2	2	1	3	10	11				1	2											2	7
1	3	3	1	3	10	11				1	2											4	5
1	1	1	1	3	10	11				1	1											1
1	1	1	1	3	10	11				1	2											2	5
1	2	2	1	3	10	11				1	2											3	4
1	1	1	1	3	10	11				1	1											1
1	2	2	1	3	10	11				1	2											4	7
1	3	3	1	3	10	11				1	1											5
1	1	1	1	3	10	11				1	1											1
1	2	2	1	3	10	11				1	3											2	3	4
1	1	1	1	3	10	11				1	1											1
1	2	2	1	3	10	11				1	1											2
1	1	1	1	3	10	11				1	1											1
1	2	2	1	3	10	11				1	1											2
1	3	3	1	3	10	11				2		5					5
1	1	1	1	3	10	11				1	1											1
1	1	1	1	3	10	11				1	1											1
1	2	2	1	3	10	11				1	2											2	7
1	3	3	1	3	10	11				1	2											3	4
1	4	4	1	3	10	11				1	2											5	6
1	1	1	1	3	10	11				1	2											1	2
1	1	1	1	3	10	11				1	2											2	6
1	2	2	1	3	10	11				2		96						96			owner not around
1	3	3	1	3	10	11				1	3											4	5	9
1	1	1	1	3	10	11				1	1											10
1	2	2	1	3	10	11				1	2											2	7
1	3	3	1	3	10	11				1	2											4	5
1	1	1	1	3	10	11				1	2											1	2
1	2	2	1	3	10	11				1	1											3
1	3	3	1	3	10	11				1	2											7	16
1	4	4	1	3	10	11				1	2											11	15
1	5	5	1	3	10	11				1	2											13	14
1	6	6	1	3	10	11				1	1											9
1	7	7	1	3	10	11				1	1											6
1	1	1	1	3	10	11				1	1											1
1	2	2	1	3	10	11				1	3											3	4	7
1	3	3	1	3	10	11				1	2											2	6
1	1	1	1	3	10	11				1	3											2	6	7
1	2	2	1	3	10	11				1	1											3
1	3	3	1	3	10	11				1	1											4
1	1	1	1	3	10	11				1	2											1	7
1	2	2	1	3	10	11				1	1											6
1	3	3	1	3	10	11				1	2											4	5
1	4	4	1	3	10	11				1	1											8
1	5	5	1	3	10	11				1	1											10
1	6	6	1	3	10	11				1	1											2
1	1	1	1	3	10	11				1	2											1	7
1	2	2	1	3	10	11				1	2											2	8
1	3	3	1	3	10	11				1	2											5	6
1	1	1	1	3	10	11				2		96						96			Owner didnt spend a night around
1	2	2	1	3	10	11				1	1											2
1	3	3	1	3	10	11				2		5					5
1	1	1	1	3	10	11				1	3											1	7	8
1	2	2	1	3	10	11				1	2											2	5
1	3	3	1	3	10	11				1	2											3	6
1	4	4	1	3	10	11				1	1											4
1	5	5	1	3	10	11				2		5					5
1	1	1	1	3	10	11				1	2											2	9
1	2	2	1	3	10	11				1	2											1	8
1	3	3	1	3	10	11				1	2											3	4
1	4	4	1	3	10	11				1	2											6	7
1	1	1	1	3	10	11				1	1											9
1	2	2	1	3	10	11				1	2											1	2
1	1	1	1	3	10	11				1	2											2	4
1	2	2	1	3	10	11				1	1											1
1	1	1	1	3	96	11				1	1											1
1	1	1	1	3	10	11				1	1											1
1	2	2	1	3	10	11				1	1											2
1	1	1	1	4	10	11				1	1											1
1	2	2	1	4	10	11				1	1											2
1	1	1	1	4	10	11				1	1											1
1	1	1	1	3	96	11				1	1											3
1	2	2	1	3	96	11				1	3											4	13	15
1	3	3	1	3	96	11				1	2											1	2
1	4	4	1	3	96	11				1	1											5
1	5	5	1	3	96	11				1	4											8	9	10	12
1	6	6	1	3	96	11				1	2											7	11
1	1	1	1	3	96	11				1	3											6	7	9
1	2	2	1	3	96	11				1	2											2	10
1	3	3	1	3	96	11				1	1											1
1	4	4	1	3	96	11				2		5					5
1	1	1	1	4	10	11				1	2											3	4
1	2	2	1	4	10	11				1	2											7	9
1	3	3	1	4	10	11				1	1											2
1	4	4	1	4	10	11				1	1											4
1	5	5	2	4		11				1	1											6
1	1	1	1	4	10	11				1	1											1
1	2	2	1	4	10	11				1	1											2
1	3	3	1	4	10	11				1	1											3
1	4	4	1	4	96	11				2		4				4
1	1	1	1	4	10	11				1	1											1
1	2	2	1	4	10	11				1	1											2
1	3	3	1	4	10	11				1	1											3
1	1	1	1	3	96	11				1	1											1
1	2	2	1	3	96	11				1	1											7
1	1	1	1	4	10	11				1	1											1
1	1	1	1	3	10	11				1	3											7	8	6
1	2	2	1	3	10	11				1	1											9
1	3	3	1	3	10	11				1	2											4	5
1	4	4	1	3	10	11				1	1											3
1	5	5	1	3	10	11				1	2											1	2
1	1	1	1	3	96	11				1	2											3	4
1	2	2	1	3	96	11				1	2											1	2
1	1	1	1	3	10	11				1	2											1	2
1	2	2	1	3	10	11				1	2											5	6
1	3	3	1	3	10	11				1	1											3
1	1	1	1	3	96	11				1	1											2
1	2	2	1	3	96	11				1	1											1
1	3	3	1	3	96	11				1	1											3
1	4	4	1	3	96	11				1	2											4	6
1	5	5	1	3	96	11				1	2											5	7
1	1	1	1	3	96	11				1	3											1	2	6
1	2	2	1	3	96	11				1	2											4	5
1	1	1	1	3	10	11				1	1											5
1	2	2	1	3	10	11				1	1											3
1	3	3	1	3	10	11				1	3											7	8	2
1	4	4	1	3	10	11				1	2											1	6
1	1	1	1	3	10	11				1	2											8	9
1	2	2	1	3	10	11				1	1											2
1	3	3	1	3	10	11				1	1											1
1	4	4	1	98	7	11				1	1											5
1	5	5	1	98	7	11				1	2											6	7
1	1	1	1	3	10	11				1	1											1
1	2	2	1	3	10	11				1	1											4
1	3	3	1	2	10	11				1	2											6	2
1	4	7	1	2	10	11				1	2											3	7
1	1	1	1	3	96	11				1	3											7	1	2
1	2	2	1	3	96	11				1	2											8	11
1	1	1	1	3	10	11				1	1											1
1	2	2	1	3	10	11				1	1											4
1	3	3	1	3	10	11				1	1											3
1	4	4	1	3	10	11				1	2											6	2
1	1	1	1	3	96	11				1	3											3	4	5
1	2	2	1	3	96	11				1	3											2	6	7
1	3	3	1	3	96	11				1	1											1
1	1	1	1	3	10	11				1	1											1
1	1	1	1	98	10	11				1	1											2
1	2	2	1	98	10	11				1	2											5	4
1	3	3	1	98	10	11				1	2											6	2
1	1	1	1	3	10	11				1	2											1	3
1	2	2	1	3	10	11				1	1											4
1	1	1	1	98	10	11				1	1											2
1	2	2	1	98	10	11				1	1											1
1	1	1	1	98	10	11				1	3											1	2	6
1	1	1	1	98	10	11				1	1											1
1	2	2	1	98	10	11				1	1											5
1	1	1	1	6	10	11				1	2											1	2
1	2	2	1	6	10	11				1	2											4	5
1	3	3	1	6	10	11				1	2											3	6
1	1	1	1	98	10	11				1	2											1	2
1	1	1	1	3	10	11				1	1											1
1	2	2	1	3	10	11				1	1											2
1	3	3	1	3	10	11				1	2											3	4
1	1	1	1	3	10	11				1	1											1
1	1	1	1	3	96	11				1	1											1
1	1	1	1	3	96	11				1	2											1	7
1	2	2	1	3	96	11				1	2											2	3
1	3	3	1	3	96	11				1	2											4	5
1	1	1	1	3	10	11				1	1											1
1	2	2	1	3	10	11				1	1											1
1	3	3	1	3	10	11				1	2											3	4
1	1	1	1	98	10	11				1	1											1
1	1	1	1	3	10	11				1	3											1	2
1	2	2	1	3	10	11				1	2											3	4
1	3	3	1	3	10	11				1	2											5	6
1	1	1	1	3	10	11				1	1											4
1	2	2	1	3	10	11				1	2											5	6
1	1	1	1	3	10	11				1	1											1
1	2	2	1	3	10	11				1	1											2
1	1	1	1	3	10	11				1	1											1
1	1	1	1	3	10	11				1	2											1	2
1	2	2	1	3	10	11				1	2											3	6
1	3	3	1	3	10	11				1	3											4	5	8
1	4	4	1	3	10	11				1	2											7	8
1	1	1	1	3	10	11				1	1											1
1	1	1	1	3	10	11				1	1											1
1	2	2	1	3	10	11				1	4											2	3	4	5
1	1	1	2	4		11				1	3											1	5	4
1	2	2	2	4		11				1	2											3	2
1	1	1	2	4		11				1	1											1
1	1	1	1	3	10	11				1	3											1	2	4
1	2	2	1	3	10	11				1	3											3	5	6
1	1	1	1	3	10	11				1	1											1
1	1	1	1	3	10	11				1	3											2	4	5
1	2	2	1	3	10	11				1	2											3	6
1	1	1	1	3	10	11				1	2											1	2
1	2	2	1	3	10	11				1	2											3	4
1	3	3	1	3	10	11				1	3											8	9	6
1	4	4	1	3	10	11				1	1											10
1	5	5	1	3	10	11				1	2											11	5
1	1	1	1	4	10	11				1	2											1	5
1	2	2	2	4		11				1	2											11	2
1	3	3	2	4		11				1	2											4	9
1	4	4	2	4		11				1	1											10
1	1	1	1	24	98	19				1	1											1
1	2	2	1	3	96	11				2		5					5
1	3	3	1	3	96	19				2		5					5
1	1	1	1	30	96	15				1	1											1
1	2	2	1	3	96	11				1	3											2	5	6
1	3	3	1	3	96	11				1	2											3	4
1	1	1	1	4	10	11				1	2											4	5
1	2	2	1	4	10	11				1	1											1
1	3	3	1	4	10	11				1	2											2	3
1	1	1	1	3	96	11				1	1											1
1	2	2	1	3	96	11				1	1											2
1	3	3	1	3	96	11				1	2											4	9
1	4	4	1	3	96	11				1	1											3
1	5	5	1	3	96	11				1	1											6
1	6	6	1	3	96	11				1	2											8	10
1	1	1	1	4	10	11				1	1											4
1	2	2	1	4	10	11				1	1											1
1	3	3	1	4	10	11				1	1											2
1	4	4	1	4	10	11				1	1											3
1	5	5	1	4	10	11				1	1											5
1	1	1	1	4	10	11				1	2											1	4
1	2	2	1	4	10	11				1	3											2	5	6
1	3	3	1	4	10	11				1	1											3
1	1	1	1	3	96	11				1	1											1
1	2	2	1	3	96	11				2		5					5
1	1	1	1	4	10	11				1	2											3	4
1	2	2	1	4	10	11				1	2											1	2
1	3	3	1	4	10	11				1	1											4
1	4	4	1	4	10	11				1	1											5
1	1	1	1	3	10	11				1	2											1	5
1	2	3	1	3	10	11				1	3											3	4	6
1	1	1	1	3	10	11				1	1											1
1	2	2	1	3	10	11				1	1											5
1	3	3	1	3	10	11				1	1											6
1	1	1	1	3	10	11				1	3											1	2	6
1	2	2	1	3	10	11				1	3											3	4	5
1	1	1	2	4		11				1	1											1
1	2	2	2	4		11				1	1											2
1	1	1	1	3	10	11				1	2											1	2
1	2	2	1	3	10	11				1	2											4	5
1	3	3	1	3	10	11				1	1											3
1	1	1	1	3	10	11				1	3											1	2	6
1	2	2	1	3	10	11				1	2											4	5
1	1	1	2	4		11				1	2											1	4
1	2	2	2	4		11				1	3											5	2	3
1	1	1	2	4		11				1	1											1
1	2	2	2	4		11				1	1											2
1	1	1	1	12	2	15				1	3											14	15	10
1	2	2	1	3	10	11				1	2											9	11
1	3	3	1	12	2	15				1	1											2
1	4	4	1	3	10	11				1	2											13	17
1	5	5	1	3	10	11				1	1											1
1	6	6	1	3	10	11				1	1											4
1	7	7	1	3	10	11				1	1											6
1	8	8	1	3	10	11				1	1											5
1	1	1	1	5	10	11				1	2											5	6
1	2	2	1	5	10	11				1	1											3
1	3	3	1	5	10	11				1	3											4	7	8
1	4	4	1	5	10	11				1	3											1	2	9
1	1	1	1	6	10	11				1	2											3	6
1	2	2	1	6	10	11				1	2											4	5
1	3	3	1	6	10	11				1	3											1	2	7
1	4	4	1	6	10	11				2		5					5
1	1	1	1	3	10	11				1	2											1	5
1	2	2	1	3	10	11				1	2											2	4
1	1	1	1	3	10	11				1	3											1	2	6
1	2	2	1	3	10	11				1	3											3	4	5
1	1	1	1	4	10	11				1	1											1
1	2	2	1	4	10	11				1	2											2	6
1	3	3	1	4	10	11				1	2											5	4
1	1	1	1	3	10	11				1	2											1	2
1	2	2	1	3	10	11				1	3											7	6	4
1	3	3	1	3	10	11				1	2											8	12
1	4	4	1	3	10	11				1	1											5
1	1	1	1	3	10	11				1	2											1	5
1	2	2	1	3	10	11				1	2											4	7
1	3	3	1	3	10	11				1	3											2	3
1	1	1	1	3	10	11				1	2											3	9
1	2	2	1	3	10	11				1	1											4
1	1	1	1	3	10	11				1	1											1
1	2	2	1	3	10	11				1	1											2
1	1	1	1	3	10	11				1	2											1	2
1	2	2	1	3	10	11				1	3											7	6	4
1	1	1	1	5	10	11				1	1											1
1	2	2	1	5	10	11				1	1											2
1	3	3	1	5	10	11				1	1											4
1	4	4	1	5	10	11				1	2											6	10
1	5	5	1	5	10	11				1	1											7
1	6	6	1	6	10	11				1	1											8
1	7	7	1	15	7	11				1	1											5
1	1	1	1	3	10	11				1	3											2	3	4
1	2	2	1	3	10	11				1	4											1	5	6	7
1	1	1	1	98	10	11				1	2											1	2
1	2	2	1	98	10	11				1	2											3	5
1	3	3	1	98	10	11				1	2											4	6
1	1	1	1	3	10	11				1	2											1	2
1	2	2	1	3	10	11				1	2											6	7
1	3	3	1	3	10	11				1	1											5
1	4	4	1	3	10	11				1	1											4
1	5	5	1	3	10	11				1	1											8
1	1	1	1	98	10	11				1	2											1	2
1	2	2	1	98	10	11				1	1											3
1	3	3	1	98	10	11				1	1											4
1	1	1	1	3	10	11				1	1											1
1	2	2	1	3	10	11				1	2											3	5
1	1	1	1	98	10	11				1	2											1	2
1	2	2	1	98	10	11				1	2											3	7
1	3	3	1	98	10	11				1	2											5	6
1	4	4	1	98	10	11				1	1											4
1	1	1	1	3	96	11				1	2											1	2
1	2	2	1	3	96	11				1	2											3	6
1	3	3	1	3	96	11				1	2											4	5
1	4	4	1	3	96	11				1	1											7
1	1	1	1	3	10	11				1	3											1	3	5
1	2	2	1	3	10	11				1	3											2	4	6
1	1	1	1	3	96	11				1	2											3	11
1	2	2	1	3	96	11				1	1											4
1	3	3	1	3	96	11				1	1											6
1	4	4	1	3	96	11				1	2											6	7
1	5	5	1	3	96	11				1	3											1	2	9
1	1	1	1	98	10	11				1	3											2	3	5
1	2	2	1	98	10	11				1	4											1
1	1	1	1	3	10	11				1	1											1
1	2	2	1	3	10	11				1	2											2	3
1	1	1	1	3	10	11				1	1											1
1	1	1	1	3	11	11				1	2											3	7
1	2	2	1	3	10	11				1	3											4	5	8
1	3	3	1	3	10	11				1	3											2	10	11
1	4	4	1	3	10	11				1	1											1
1	1	1	1	3	10	11				1	2											3	10
1	2	2	1	3	10	11				1	2											8	9
1	3	3	1	3	10	11				1	2											6	7
1	4	4	1	3	10	11				1	2											1	2
1	1	1	1	98	10	11				1	1											1
1	2	2	1	98	10	11				1	1											2
1	1	1	1	98	10	11				1	2											1	7
1	2	2	1	98	10	11				1	2											6	5
1	3	3	1	98	10	11				1	2											4	3
1	4	4	1	98	10	11				1	2											8	2
1	1	1	1	3	96	11				1	2											6	7
1	2	2	1	3	96	11				1	2											3	5
1	3	3	1	3	96	11				1	1											4
1	1	1	1	98	10	11				1	1											1
1	2	2	1	98	10	11				1	1											1
1	3	3	1	98	10	11				1	2											4	5
1	1	1	1	3	10	11				1	3											2	10	12
1	2	2	1	3	10	11				1	2											3	13
1	3	3	1	3	10	11				1	3											4	8	9
1	4	4	1	3	10	11				1	1											1
1	5	5	1	3	10	11				1	3											6	5	7
1	1	1	1	98	10	11				1	1											1
1	2	2	1	98	10	11				1	3											4	5	8
1	3	3	1	98	10	11				1	1											7
1	1	1	1	3	10	11				1	2											3	10
1	2	2	1	3	10	11				1	3											1	2	8
1	3	3	1	3	10	11				1	1											4
1	4	4	1	3	10	11				1	1											6
1	1	1	1	98	10	11				1	2											1	2
1	1	1	1	3	10	11				1	3											1	2	3
1	2	2	1	3	10	11				1	3											3	9	7
1	3	3	1	3	10	11				1	1											5
1	1	1	1	3	10	11				1	1											1
1	2	2	1	3	10	11				1	2											2	5
1	3	3	1	3	10	11				1	2											3	6
1	4	4	1	3	10	11				1	1											4
1	1	1	1	1	10	11				1	1											1
1	1	1	1	3	10	11				1	1											1
1	2	2	1	3	10	11				1	1											2
1	3	3	1	3	10	11				1	1											3
1	1	1	1	3	10	19				1	3											1	2	6
1	2	2	1	3	10	11				1	3											3	4	5
1	1	1	1	3	10	11				1	3											1	2	7
1	2	2	1	3	10	11				1	1											3
1	3	3	1	3	10	11				1	2											4	5
1	4	4	1	3	10	11				1	1											6
1	1	1	1	3	10	11				1	1											1
1	2	2	1	3	10	11				1	2											2	7
1	3	3	1	3	10	11				1	1											6
1	4	4	2	3		11				1	1											5
1	1	1	1	3	10	11				1	3											1	2	7
1	2	2	1	3	10	11				1	4											3	4	5	6
1	1	1	1	3	10	11				1	3											1	2	6
1	2	2	1	3	10	11				1	3											3	4	5
1	1	1	1	3	10	11				1	2											1	2
1	2	2	1	3	10	11				1	2											3	4
1	1	1	1	3	10	11				1	1											1
1	2	2	1	3	10	11				1	3											2	3	5
1	1	1	1	3	10	11				1	3											1	2	7
1	2	2	1	3	10	11				1	1											3
1	3	3	1	3	10	11				1	2											5	6
1	1	1	1	3	10	11				1	2											2	4
1	2	2	1	3	10	11				1	1											3
1	1	1	1	3	10	11				1	2											1	2
1	2	2	1	3	10	11				1	1											3
1	3	3	1	3	10	11				1	2											6	8
1	4	4	1	3	10	11				1	2											5	7
1	5	5	1	3	10	11				1	1											4
1	1	1	1	4	10	11				1	2											1	2
1	2	2	1	4	10	11				1	1											3
1	1	1	2	4		11				1	1											1
1	2	2	2	4		11				1	1											4
1	1	1	2	4		11				1	1											1
1	2	2	2	4		11				1	1											2
1	3	3	2	4		11				1	1											5
1	1	1	2	4		11				1	1											1
1	2	2	2	4		11				1	1											2
1	1	1	1	3	10	11				1	2											1	5
1	2	2	1	3	10	11				1	1											2
1	3	3	1	3	10	11				1	1											4
1	1	1	1	4	10	11				1	1											1
1	1	1	1	3	10	11				1	2											2	3
1	2	2	1	3	10	11				1	1											1
1	1	1	1	3	10	11				1	2											1	2
1	2	2	1	3	10	11				1	1											3
1	1	1	1	3	10	11				1	1											1
1	1	1	1	3	10	11				1	2											1	4
1	2	2	1	3	10	11				1	2											3	5
1	1	1	1	3	10	11				1	1											1
1	2	2	1	3	10	11				1	1											2
1	1	1	1	4	10	11				1	1											1
1	2	2	1	4	10	11				1	2											1	10
1	3	3	1	4	10	11				1	1											13
1	4	4	1	4	10	11				1	1											6
1	5	5	1	4	10	11				1	1											5
1	6	6	1	4	10	11				1	1											3
1	7	7	1	4	10	11				1	1											4
1	8	8	1	4	10	11				1	2											9	11
1	9	9	1	4	10	11				1	1											8
1	1	1	1	3	10	11				1	2											1	2
1	2	2	1	3	10	11				1	2											3	4
1	1	1	1	4	10	11				1	1											1
1	2	2	1	4	10	11				1	1											11
1	3	3	1	4	10	11				1	2											4	6
1	4	4	1	4	10	11				2		96						96			OWNER WENT TO KOMOLO
1	1	1	1	3	10	11				1	2											1	2
1	2	2	1	3	10	11				1	3											3	6	8
1	1	1	1	3	10	11				1	1											1
1	2	2	1	3	10	11				1	1											2
1	1	1	1	5	10	11				1	2											3	6
1	2	2	1	5	10	11				1	2											4	5
1	3	3	1	5	10	11				1	1											2
1	1	1	1	3	10	11				1	2											2	7
1	2	2	1	3	10	11				1	1											1
1	3	3	1	3	10	11				1	1											5
1	4	4	1	3	10	11				1	1											6
1	5	5	1	3	10	11				1	1											9
1	1	1	1	5	10	11				1	2											7	8
1	2	2	1	5	10	11				1	1											6
1	3	3	1	5	10	11				1	1											3
1	4	4	1	5	10	11				1	2											4	5
1	5	5	1	5	10	11				1	3											2	9	10
1	6	6	1	5	10	11				1	1											1
1	1	1	1	6	10	11				1	2											3	9
1	2	2	1	6	10	11				1	1											2
1	3	3	1	6	10	11				1	1											5
1	4	4	1	6	10	11				2		96						96			OWNER OUT OF HOME
1	5	5	1	6	10	11				2		96						96			Owners out of home
1	1	1	1	3	10	11				1	2											1	2
1	2	2	1	3	10	11				1	2											3	9
1	3	3	1	3	10	11				1	2											6	7
1	4	4	1	3	10	11				1	1											4
1	5	5	1	3	10	11				1	3											5	8	10
1	1	1	1	3	10	11				1	2											1	2
1	2	2	1	3	10	11				1	1											3
1	1	1	1	3	10	11				1	1											1
1	1	1	1	3	10	11				1	2											2	4
1	2	2	1	3	10	11				1	2											1	3
2	1		1	3	10	11				1	2											1	6
2	2		1	3	10	11				1	2											4	5
2	3		1	3	10	11				1	1											7
2	1		1	3	10	11				1	1											1
2	2		1	3	10	11				1	1											2
2	1		1	3	10	11				1	1											1
2	1		1	4	1	11				1	1											1
2	1		1	3	10	11				1	1											1
2	2		1	3	10	11				1	2											3	4
2	3		1	3	10	11				1	1											6
2	1		1	3	10	11				1	1											1
2	2		1	3	10	11				1	2											2	3
2	3		1	3	10	11				1	2											4	5
2	1		1	3	2	11				1	1											1
2	2		1	3	2	11				1	1											3
2	3		1	3	2	11				1	3											4	5	6
2	4		1	3	2	11				1	3											2	7	8
2	1		2	1		11				1	1											1
2	2		1	1	1	11				1	1											1
2	3		2	1		11				1	3											3	7	8
2	4		2	1		11				1	1											2
2	5		2	1		11				1	1											6
2	6		2	1		11				1	1											4
2	1		1	3	10	11				1	1											1
2	2		1	3	10	11				1	1											2
2	3		1	3	10	11				1	1											12
2	4		1	3	10	11				1	2											4	5
2	5		1	3	10	11				1	1											13
2	1		2	2		11				1	2											1	6
2	1		1	3	2	11				1	1											2
2	2		1	3	2	11				1	1											3
2	3		1	3	2	11				1	2											4	5
2	1		1	3	2	11				1	2											1	4
2	2		1	3	2	11				1	1											2
2	3		1	3	2	11				1	1											3
2	1		1	14	8	19				1	1											1
2	1		2	2		19				1	2											4	5
2	2		2	2		19				1	2											1	2
2	1		1	3	10	11				1	1											2
2	2		1	3	10	11				1	2											5	7
2	3		1	3	10	11				1	1											3
2	4		1	3	10	11				1	1											12
2	5		1	3	10	11				2		5					5
2	1		1	3	10	11				1	2											1	3
2	2		1	3	10	11				1	3											2	4	5
2	3		1	3	10	11				2		5					5
2	4		1	3	10	11				2		5					5
2	1		1	3	10	11				1	2											9	10
2	2		1	3	10	11				1	2											11	12
2	3		1	3	10	11				2		5					5
2	1		1	3	10	11				1	1											1
2	2		1	3	10	11				1	2											2	5
2	3		1	3	10	11				1	1											3
2	1		1	3	11	11				1	1											1
2	2		1	3	11	11				1	2											5	6
2	3		1	3	11	11				1	1											4
2	1	1	1	3	10	11				1	1											1
2	2	2	1	3	10	11				1	2											3	4
2	1		1	98	10	11				1	1											2
2	2		1	98	10	11				1	2											7	6
2	3		1	98	10	11				1	1											4
2	4		1	98	10	11				1	1											3
2	1		1	98	10	11				1	2											2	11
2	2		1	98	10	11				1	1											5
2	1	1	1	98	10	11				1	2											1	2
2	1		1	3	10	11				1	2											1	5
2	2		1	3	10	11				1	2											3	4
2	1		1	4	10	11				1	1											1
2	2		1	4	10	11				1	1											4
2	3		1	4	10	11				1	2											7	10
2	4		1	4	10	11				1	1											6
2	1		2	2		11				1	2											1	2
2	1	1	1	3	10	11				1	2											1	2
2	2	2	1	3	10	11				1	1											4
2	3	3	1	3	10	11				1	1											3
2	1		1	3	10	11				1	3											1	2	12
2	2		1	3	10	11				1	3											3	7	8
2	3		1	3	10	11				1	2											5	10
2	4		1	3	10	11				1	1											11
2	1	1	1	3	10	11				1	2											3	5
2	2	2	1	3	10	11				1	1											4
2	1		2	4		11				1	1											1
2	2		2	4		11				1	3											2	8	7
2	3		2	4		11				1	4											3	4	5	6
2	1		2	4		11				1	1											1
2	1		1	3	96	11				1	1											1
2	2		1	3	11	11				1	1											2
2	3		1	3	11	11				1	2											3	5
2	4		1	3	11	11				1	1											4
2	1		1	98	10	11				1	2											1	2
2	2		1	98	10	11				1	3											5	9	7
2	3		1	98	10	11				1	3											4	13	14
2	4		1	98	10	11				1	1											3
2	5		1	98	10	11				1	2											10	12
2	1		1	98	10	11				1	2											1	6
2	2		1	98	10	11				1	2											2	4
2	1		1	3	10	11				1	2											1	2
2	1		1	3	10	11				1	2											1	2
2	1		1	3	11	11				1	1											5
2	1		1	3	11	11				1	1											3
2	2		1	3	11	11				1	1											6
2	3		1	3	11	11				1	1											1
2	1		1	3	10	11				1	1											1
2	2		1	3	10	11				1	1											2
2	3		1	3	10	11				1	1											3
2	4		1	3	10	11				1	1											5
2	1	1	1	3	10	11				1	1											1
2	2	2	1	3	10	11				1	1											2
2	3	3	1	3	10	11				1	2											3	6
2	4	4	1	3	10	11				1	2											4	5
2	1	1	1	3	10	11				1	2											2	1
2	2	2	1	3	10	11				1	2											11	12
2	3	3	1	3	10	11				2		96						96			owner wasnt around
2	4	4	1	3	10	11				1	2											6	8
2	5	5	1	3	10	11				2		5					5
2	6	6	1	3	10	11				2		5					5
2	7	7	1	3	10	11				2		5					5
2	1		2	2		11				1	2											1	2
2	2		2	2		11				1	1											4
2	3		2	2		11				1	2											7	8
2	1		1	3	10	11				1	3											1	2	3
2	2		1	3	10	11				2		5					5
2	1		1	36	10	11				1	1											5
2	2		1	36	10	11				1	2											3	4
2	3		1	36	10	11				1	2											1	2
2	1		1	5	10	11				1	2											1	2
2	2		1	5	10	11				1	3											3	4	5
2	3		1	5	10	11				2		5					5
2	1		1	3	10	11				1	1											1
2	1		2	2		11				1	3											6	7	8
2	2		2	2		11				1	1											1
2	1	1	1	3	10	11				1	3											7	4	8
2	2	2	1	3	10	11				1	1											1
2	3	3	1	3	10	11				1	3											2	3	6
2	1		2	2		98		2		1	1											1
2	2		2	2		98		2		1	1											2
2	1		1	5	10	11				1	2											1	2
2	2		1	5	10	11				1	4											7	8	10	14
2	3		1	5	10	11				1	1											3
2	1	1	1	98	10	11				1	2											1	4
2	1		1	3	12	11				1	2											1	9
2	2		1	3	12	11				1	2											7	9
2	3		1	3	12	11				2		5					5
2	4		1	3	12	11				1	1											4
2	1		1	3	10	11				1	1											1
2	1		2	2		11				1	1											1
2	1		1	5	10	11				1	2											1	2
2	2		1	5	10	11				1	2											3	4
2	1		2	2		11				1	2											3	4
2	2		2	2		11				1	2											1	2
2	1	1	1	3	10	11				1	1											1
2	2	2	1	3	10	11				1	1											2
2	3	3	1	3	10	11				1	1											3
2	1		2	5		11				1	4											1	4	5	7
2	2		2	5		11				1	3											3	4	6
2	1		1	3	10	11				1	2											1	2
2	2		1	3	10	11				1	2											3	4
2	3		1	3	10	11				1	2											5	6
2	1		1	3	10	11				1	1											1
2	2		1	3	10	11				1	2											2	8
2	3		1	3	10	11				1	2											5	6
2	1		1	3	10	11				1	1											1
2	1		2	4		11				1	3											1	2	3
2	1		1	3	10	11				1	1											1
2	2		1	3	10	11				2		5					5
2	1		2	4		11				1	2											1	2
2	1		1	1	8	11				1	3											1	2	3
2	1		1	3	10	11				1	1											1
2	1		1	4	10	11				1	2											7	6
2	2		1	4	10	11				1	3											15	14	12
2	3		1	4	10	11				1	3											9	10	11
2	4		1	4	10	11				1	1											3
2	1		1	3	10	11				1	2											1	2
2	2		1	3	10	11				1	2											3	4
2	3		2	3		11				2		5					5
2	1		1	4	10	11				1	1											1
2	1		2	4		11				1	1											1
2	2		2	4		11				1	3											2	3	4
2	1		1	4	10	11				1	2											1	2
2	2		1	4	10	11				1	3											8	4	6
2	3		1	4	10	11				1	1											3
2	1		1	3	10	11				1	1											1
2	2		1	3	10	11				1	2											9	10
2	3		1	3	10	11				1	2											2	3
2	5		1	3	10	11				1	1											5
2	6		1	3	10	11				1	2											7	8
2	7		1	3	10	11				1	1											4
2	1		1	3	10	11				1	2											1	2
2	2		1	3	10	11				1	1											3
2	3		1	3	10	11				1	1											4
2	4		1	3	10	11				1	1											5
2	5		1	3	10	11				1	1											6
2	1		1		10	11			0	1												1	2
2	2		1		10	11				1												3
2	3		1		10	11				1												4
2	4		1		10	11				1												5
2	5		1		10	11				1												6
2	1		1	3	10	11				1	2											2	5
2	2		1	3	10	11				1	2											1	3
2	3		1	3	10	11				1	1											4
2	1		1	2	10	11				1	1											1
2	2		1	2	10	11				1	1											2
2	1		1	4	10	11				1	2											1	4
2	2		1	4	10	11				1	1											2
2	3		1	4	10	11				1	1											3
2	1		1	2	10	11				1	1											1
2	1		1	3	10	11				1	2											1	2
2	2		1	3	10	11				1	2											3	4
2	1		1	4	10	11				1	3											1	2	8
2	2		1	4	10	11				1	2											5	7
2	3		1	4	10	11				1	1											3
2	4		1	4	10	11				1	2											4	6
2	1	1	1	3	10	11				1	2											1	5
2	2	2	1	3	10	11				1	2											3	4
2	3	3	1	3	10	11				1	1											2
2	1	1	1	98	10	11				1	1											1
2	2	2	1	98	10	11				1	2											2	4
2	3	3	1	98	10	11				1	1											3
2	1	1	1	3	10	11				1	1											1
2	2	2	1	3	10	11				1	2											1	7
2	3	3	1	3	10	11				1	2											4	5
2	1		1	3	10	11				1	1											1
2	2		1	3	10	11				1	1											2
2	3		1	3	10	11				1	1											3
2	1		1	4	10	11				1	2											1	2
2	2		1	4	10	11				1	2											4	5
2	3		1	4	10	11				1	3											8	7
2	1		1	3	10	11				1	2											1	2
2	2		1	3	10	11				1	3											4	5	6
2	3		1	3	10	11				1	1											3
2	1		1	3	10	11				1	1											2
2	2		1	3	10	11				1	2											4	7
2	3		1	3	10	11				1	1											1
2	4		1	3	10	11				1	1											5
2	1	1	1	98	10	11				1	1											1
2	1		2	4		11				1	1											7
2	2		2	4		11				1	2											2	4
2	3		2	4		11				1	2											1	3
2	1		2	4		11				1	3											1	2	6
2	2		2	4		11				1	3											3	5	4
2	1		2	4		11				1	2											1	2
2	2		2	4		11				1	3											3	4	8
2	3		2	4		11				1	3											6	5	7
2	1		2	4		11				1	2											1	4
2	2		2	4		11				1	3											5	6	3
2	1		1	3	10	11				1	1											1
2	2		1	3	10	11				1	2											24	4
2	1		1	3	10	11				1	2											1	4
2	2		1	3	10	11				1	1											3
2	3		1	3	10	11				2		5					5
2	1		2	3		11				1	3											1	2	4
2	2		1	3	10	11				1	3											3	5	6
2	1	1	1	3	96	11				1	1											6
2	2	2	1	3	96	11				2		5					5
2	3	3	1	3	96	11				1	1											1
2	4	4	1	3	96	11				1	1											4
2	5	5	1	3	96	11				1	1											3
2	1		1	3	10	11				1	1											1
2	1		1	3	11	11				1	1											1
2	2		1	3	11	11				1	1											3
2	1		1	3	10	11				1	2											11	12
2	2		1	3	10	11				1	1											1
2	3		1	3	10	11				1	2											5	6
2	4		1	3	10	11				1	2											7	8
2	1		1	3	10	11				1	2											1	2
2	1	1	1	3	10	11				1	1											3
2	2	2	1	3	10	11				1	1											5
2	1		1	98	10	11				1	2											2	11
2	2		1	98	10	11				1	2											8	10
2	3		1	98	10	11				1	2											7	6
2	4		1	98	10	11				1	2											4	5
2	1		1	98	10	11				1	1											1
2	1		1	3	11	11				1	1											5
2	2		1	3	11	11				1	2											7	8
2	1		1	3	10	11				1	2											1	3
2	2		1	3	10	11				1	3											2	4	5
2	1		1	95	10	11				1	2											1	4
2	2		1	95	10	11				1	2											2	5
2	3		1	95	10	11				1	1											3
2	1		1	3	10	11				1	3											1	2	9
2	2		1	3	10	11				1	3											4	7	10
2	3		1	3	10	11				1	3											5	6	8
2	4		1	3	10	11				1	1											3
2	1		1	2	96	19				1	4											4	6	7	8
2	2		1	2	96	19				1	1											2
2	1		1	3	11	11				1	2											1	5
2	2		1	3	11	11				1	3											2	11	14
2	3		1	3	11	11				1	1											3
2	4		1	3	11	11				1	2											12	13
2	1		1	3	11	11				1	1											1
2	2		1	3	11	11				1	3											2	3	4
2	1		1	2	2	19				1	1											1
2	2		1	2	2	19				1	2											2	3
2	3		1	2	2	19				2		5					5
2	4		1	2	2	19				2		5					5
2	1	1	1	3	10	11				1	2											1	3
2	2	2	1	3	10	11				1	2											2	4
2	3	3	1	3	10	11				1	2											6	5
2	4	4	1	3	10	11				2		5					5
2	5	5	1	3	10	11				2		5					5
2	6	6	1	3	10	11				2		5					5
2	1		1	5	10	11				1	1											1
2	2		1	5	10	11				1	1											2
2	3		1	5	10	11				1	3											6	7	8
2	1		1	2	96	19				1	3											6	7	8
2	2		1	2	96	19				1	2											4	5
2	3		1	2	96	19				1	2											1	2
2	4		1	2	96	19				2		96						96			OWNER AT SCHOOL
2	1		1	3	11	11				1	2											11	5
2	2		1	3	11	11				1	1											1
2	3		1	3	11	11				1	2											3	6
2	4		1	3	11	11				1	1											7
2	1		1	2	96	19				1	1											1
2	2		1	2	96	19				1	2											2	5
2	3		1	2	96	19				1	2											3	4
2	1		1	3	10	11				1	2											1	4
2	2		1	3	10	11				1	3											2	3	5
2	3		1	3	10	11				2		5					5
2	4		1	3	10	11				2		5					5
2	5		1	98	8	11				2		5					5
2	1		1	3	10	11				1	2											5	6
2	2		1	3	10	11				1	2											7	8
2	3		1	3	10	11				1	2											1	2
2	4		1	3	10	11				2		5					5
2	1		1	2	96	19				1	1											1
2	2		1	4	8	95		2		2		5					5
2	1		1	3	2	11				1	1											2
2	2		1	3	2	11				1	1											4
2	1		1	2	96	19				2		96						96			NOT AT HOME
2	2		1	2	96	19				1	1											4
2	3		1	2	96	19				1	2											5	6
2	4		1	2	96	19				1	3											2	7	9
2	5		1	2	96	19				1	2											1	8
2	6		1	2	96	19				2		5					5
2	1		1	3	10	11				1	1											1
2	2		1	3	10	11				1	1											5
2	3		1	3	10	11				2		5					5
2	4		1	98	7	11				2		5					5
2	5		1	98	7	11				2		5					5
2	1		1	3	11	11				1	2											1	7
2	2		1	3	11	11				1	2											8	6
2	3		1	3	11	11				1	2											9	11
2	1		1	3	10	11				1	3											1	2	7
2	2		1	2	2	11				1	2											5	6
2	3		1	3	2	11				2		5					5
2	4		1	3	10	11				2		5					5
2	5		1	3	10	11				2		5					5
2	1		1	3	2	11				1	2											1	7
2	2		1	3	2	11				1	1											14
2	1		1	18	8	15				1	1											3
2	2		1	2	2	19				1	2											8	10
2	3		1	2	2	19				1	2											1	7
2	4		1	2	2	19				1	2											4	11
2	1		1	3	10	11				1	2											1	6
2	2		1	3	10	11				1	2											4	5
2	3		1	3	10	11				1	3											2	3	1
2	4		1	3	10	11				1	1											7
2	5		1	3	10	11				2		5					5
2	6		1	3	10	11				2		5					5
2	7		1	98	7	11				2		4				4
2	8		1	98	7	11				2		4				4
2	9		1	98	7	11				2		4				4
2	1		1	98	2	11				1	2											1	2
2	2		1	3	10	11				1	2											4	5
2	3		1	3	10	11				1	1											3
2	4		1	3	10	11				2		5					5
2	5		1	98	2	11				2		4				4
2	1		1	3	2	11				1	2											1	9
2	2		1	3	2	11				1	1											7
2	3		1	3	2	11				1	1											10
2	4		1	3	2	11				1	1											5
2	1		1	3	2	11				1	2											1	2
2	2		1	3	2	11				1	2											6	7
2	3		1	3	2	11				1	2											3	4
2	4		1	3	2	11				1	1											5
2	5		1	3	2	11				1	3											8	9	10
2	1		1	2	2	19				1	2											2	4
2	2		1	2	2	19				1	2											1	3
2	1		1	2	2	19				1	3											2	9	10
2	2		1	2	2	19				1	1											1
2	3		1	24	8	95		2		1	2											7	8
2	1		1	3	11	11				1	3											2	9	10
2	2		1	3	11	11				1	3											3	6	8
2	3		1	3	11	11				1	2											5	7
2	4		1	3	11	11				1	1											1
2	1		1	3	2	11				1	2											2	1
2	2		1	3	2	11				1	3											4	5	6
2	1		1	3	10	11				1	3											1	2	11
2	2		1	3	10	11				1	2											7	9
2	3		1	3	10	11				1	1											5
2	4		1	3	10	11				1	1											6
2	5		1	3	10	11				1	2											4	12
2	1		1	3	10	11				1	1											4
2	2		1	3	10	11				1	2											8	10
2	3		1	3	10	11				1	2											9	6
2	4		1	3	10	11				1	1											5
2	5		1	3	10	11				1	1											1
2	6		1	96	10	12				1	1											7
2	1		1	2	2	19				1	1											3
2	2		1	2	2	19				1	3											2	9	10
2	3		1	2	2	19				2		96						96			NOT AT HOME
2	4		1	2	2	19				1	3											5	6	8
2	5		1	2	2	19				1	1											7
2	1		1	3	10	11				1	1											1
2	2		1	3	10	11				1	1											2
2	3		1	3	10	11				1	1											3
2	4		1	3	10	11				1	3											4	5	6
2	1		1	3	10	11				2		5					5
2	2		1	3	10	11				2		5					5
2	3		1	3	10	11				2		5					5
2	1		1	3	10	11				1	2											1	3
2	2		1	3	10	11				1	1											2
2	1		1	3	10	11				1	3											3	4	5
2	2		1	3	10	11				1	1											2
2	1		1	3	10	11				1	1											2
2	2		1	3	10	11				1	1											8
2	1	1	1	3	10	11				1	1											1
2	2	2	1	3	10	11				1	2											2	3
2	3	3	1	3	10	11				1	3											4	5	6
2	4	4	1	3	10	11				1	2											7	10
2	1		1	3	10	11				1	1											1
2	2		1	3	10	11				1	2											8	9
2	3		1	3	10	11				1	2											5	6
2	1		1	3	10	11				1	1											1
2	2		1	3	10	11				1	1											2
2	1		1	3	10	11				1	2											1	2
2	1		1	3	10	11				1	3											1	2	10
2	2		1	3	10	11				1	2											5	9
2	3		1	3	10	11				1	2											6	7
2	4		1	3	10	11				1	1											8
2	5		1	3	10	11				1	1											3
2	1		1	3	10	11				1	1											2
2	2		1	3	10	11				1	1											1
2	1		1	3	10	11				1	2											1	2
2	2		1	3	10	11				1	1											3
2	3		1	3	10	11				2		5					5
2	1		1	3	10	11				1	2											3	8
2	2		1	3	10	11				1	1											1
2	3		1	3	10	11				1	1											2
2	4		1	3	10	11				1	2											7	4
2	5		1	3	10	11				1	2											5	6
2	6		1	3	10	11				2		5					5
2	1		1	3	10	11				1	2											1	7
2	2		1	3	10	11				1	1											5
2	3		1	3	10	11				1	1											3
2	4		1	3	10	11				1	2											2	8
2	5		1	3	10	11				1	1											4
2	1		1	3	10	11				1	2											2	8
2	2		1	3	10	11				1	2											1	7
2	3		1	3	10	11				1	1											4
2	4		1	3	10	11				1	2											3	5
2	1		1	3	10	11				1	4											2	5	6	7
2	2		1	3	10	11				1	2											1	3
2	1		1	3	10	11				1	1											1
2	2		1	3	10	11				1	3											2	3	4
2	1		1	3	11	11				1	2											1	2
2	2		1	3	11	11				1	2											3	4
2	3		1	3	11	11				1	2											5	6
2	4		1	3	11	11				1	1											7
2	1		1	3	10	11				1	3											1	2	5
2	2		1	3	10	11				1	2											3	4
2	1		1	95	10	11				1	1											1
2	2		1	95	10	11				1	2											2	8
2	3		1	95	10	11				1	1											4
2	1		1	3	11	11				1	2											1	3
2	2		1	3	11	11				1	1											2
2	1		1	98	10	11				1	1											1
2	2		1	98	10	11				1	3											2	3	4
2	1		1	3	10	11				1	1											1
2	1		1	98	10	11				1	1											1
2	2		1	98	10	11				1	2											5	6
2	3		1	98	10	11				1	1											4
2	1		1	3	11	11				1	1											1
2	2		1	3	11	11				1	1											2
2	3		1	3	11	11				1	1											3
2	4		1	3	11	11				1	1											4
2	5		1	3	11	11				1	1											5
2	1		1	3	10	11				1	2											1	4
2	2		1	3	10	11				1	1											2
2	1		1	98	10	11				1	1											1
2	1		1	3	1	11				1	1											2
2	2		1	3	1	11				1	2											3	5
2	3		1	3	1	11				1	2											4	6
2	4		1	3	1	11				1	2											7	9
2	1		1	98	10	11				1	3											1	3	10
2	2		1	98	10	11				1	2											6	7
2	3		1	98	10	11				1	2											9	8
2	4		1	98	10	11				1	1											5
2	1		1	98	10	11				1	1											1
2	2		1	98	10	11				1	2											2	3
2	1		1	3	4	11				1	1											1
2	2		1	3	4	11				1	2											3	7
2	3		1	3	4	11				1	1											6
2	1		1	3	10	11				1	1											1
2	2		1	3	10	11				1	2											2	4
2	3		1	3	10	11				1	1											5
2	1		1	3	10	11				1	1											1
2	2		1	3	10	11				1	1											2
2	3		1	3	10	11				1	1											3
2	1		1	3	10	11				1	2											1	7
2	2		1	3	10	11				1	3											2	8	9
2	3		1	3	10	11				1	3											3	5	6
2	4		1	3	10	11				1	1											4
2	1		1	95	7	98		2		2		96						96			Did not spend the night there last night
2	1		1	95	10	15				1	1											1
2	2		1	95	10	15				1	2											2	3
2	3		1	95	10	15				1	2											7	9
2	4		1	2	10	11				1	2											5	8
2	5		1	2	10	11				2		5					5
2	6		1	2	10	11				2		5					5
2	7		1	2	10	11				2		5					5
2	8		1	2	10	11				2		5					5
2	1		1	3	10	11				1	3											1	2	8
2	2		1	3	10	11				1	3											3	5	4
2	3		1	3	10	11				1	2											6	7
2	1		1	3	10	11				1	1											1
2	2		1	3	10	11				1	1											1
2	3		1	3	10	11				1	3											7	8	9
2	4		1	3	10	11				1	3											4	5	6
2	1		1	24	10	15				1	1											2
2	2		1	24	10	15				1	1											4
2	3		1	2	10	11				2		96						96			Owner not around
2	4		1	2	10	11				2		96						96			Not in use
2	5		1	2	10	11				2		96						96			Not in use
2	1		1	3	10	11				1	2											1	3
2	1		1	3	10	11				1	2											1	2
2	2		1	3	10	11				1	2											8	9
2	3		1	3	10	11				1	2											7	10
2	1		1	3	10	11				1	2											1
2	2		1	3	10	11				1	2											3	9
2	3		1	3	10	11				1	2											4	6
2	4		1	3	10	11				1	2											5	8
2	1		1	3	10	11				1	2											1	2
2	2		1	3	10	11				1	2											3	4
2	3		1	3	10	11				1	2											5	6
2	1		1	3	10	11				1	2											1	2
2	2		1	3	10	11				2		5					5
2	1	1	1	3	10	11				1	3											1	2	10
2	2	2	1	3	10	11				1	4											3	11	12	13
2	3	3	1	3	10	11				1	1											5
2	4	4	1	3	10	11				1	2											4	8
2	5	5	1	3	10	11				1	3											6	7	9
2	1		1	3	10	11				1	2											1	2
2	2		1	3	10	11				1	2											4	5
2	1		1	3	10	11				1	2											1	2
2	2		1	3	10	11				1	1											4
2	1		1	3	10	11				1	2											2	7
2	2		1	3	10	11				1	2											1	6
2	3		1	3	10	11				1	2											3	5
2	4		1	3	10	11				1	1											4
2	1		1	3	10	11				1	3											1	5	6
2	2		1	3	10	11				1	1											4
2	3		1	3	10	11				2		5					5
2	1		1	3	10	11				1	2											1	2
2	2		1	3	10	11				1	1											3
2	1		1	3	10	11				1	1											1
2	2		1	3	10	11				1	2											4	6
2	3		1	3	10	11				1	1											5
2	1		1	3	10	11				1	2											1	4
2	2		1	3	10	11				1	2											2	3
2	1		1	3	10	11				1	1											1
2	2		1	3	10	11				1	2											2	10
2	3		1	3	10	11				1	2											8	9
2	4		1	3	10	11				1	2											5	7
2	5		1	3	10	11				1	2											6	11
2	6		1	3	10	11				1	2											3	13
2	7		1	3	10	11				1	1											4
2	1		1	3	10	11				1	1											1
2	2		1	3	10	11				1	2											7	6
2	3		1	3	10	11				1	3											4	5	3
2	4		1	3	10	11				2		5					5
2	5		1	3	10	11				2		5					5
2	1		1	3	10	11				1	1											2
2	2		1	3	10	11				1	1											3
2	1		1	3	10	11				1	3											1	8	7
2	2		1	3	10	11				1	3											2	9	10
2	3		1	3	10	11				1	2											3	4
2	4		1	3	10	11				1	2											5	6
2	5		1	3	10	11				2		5					5
2	1	1	1	3	10	11				1	2											2	8
2	2	2	1	3	10	11				1	3											3	4	6
2	3	3	1	3	10	11				1	2											5	7
2	1		1	3	10	11				1	1											1
2	2		1	3	10	11				1	1											4
2	3		1	3	10	11				1	1											3
3	1		1	3	10	11				1	2											3	6
3	2		1	3	10	11				1	1											4
3	3		1	3	10	11				2		96						96			owner not at home
3	4		1	3	10	11				2		5					5
3	5		1	3	10	11				2		5					5
3	6		1	3	10	11				2		5					5
3	1		1	3	10	11				1	1											1
3	2		1	3	10	11				1	1											4
3	3		1	3	10	11				2		5					5
3	1		1	3	10	11				1	1											1
3	1		1	3	10	11				1	2											1	4
3	2		1	3	10	11				1	2											5	8
3	3		1	3	10	11				1	2											2	7
3	4		1	3	10	11				1	1											6
3	1		1	3	10	11				1	3											1	9	6
3	2		1	3	10	11				1	2											7	5
3	3		1	3	10	11				1	1											8
3	1	1	1	3	10	11				1	2											2	4
3	2	2	1	3	10	11				1	1											1
3	3	3	1	3	10	11				1	1											3
3	1		1	3	10	11				1	1											1
3	2		1	3	10	11				1	2											2	6
3	3		1	3	10	11				1	2											3	5
3	1		1	3	10	11				1	2											2	3
3	2		1	3	10	11				1	1											1
3	1	1	1	2	10	11				1	1											1
3	1		1	3	10	11				1	1											1
3	2		1	3	10	11				1	2											2	3
3	3		1	3	10	11				2		5					5
3	1		1	3	10	11				1	2											1	2
3	2		1	3	10	11				1	2											3	4
3	1		1	3	10	11				1	1											1
3	2		1	3	10	11				2		96						96			the one using died
3	1		1	3	10	11				1	2											1	2
3	2		1	3	10	11				2		5					5
3	3		1	3	10	11				2		5					5
3	1		1	3	10	11				1	1											1
3	1		1	3	10	11				1	3											4	2	8
3	2		1	3	10	11				1	2											1	3
3	3		1	3	10	11				1	1											6
3	4		1	3	10	11				1	1											7
3	5		1	3	10	11				2		5					5
3	1		1	3	10	11				1	2											1	2
3	2		1	3	10	11				2		5					5
3	3		1	3	10	11				2		5					5
3	1		1	3	10	11				1	2											1	2
3	1		1	3	10	11				1	1											1
3	1		1	3	10	11				1	1											1
3	2		1	3	10	11				1	2											5	6
3	3		1	3	10	11				1	2											2	7
3	1		1	3	10	11				2		96						96			owner wasnt around
3	2		1	3	10	11				1	2											2	4
3	3		1	3	10	11				2		5					5
3	1		1	98	10	11				1	1											1
3	2		1	98	10	11				1	1											3
3	3		1	98	10	11				1	1											5
3	4		1	98	10	11				2		5					5
3	5		1	98	10	11				2		5					5
3	6		1	98	10	11				2		5					5
3	7		1	98	10	11				2		5					5
3	8		1	98	10	11				2		5					5
3	1		1	3	10	11				1	1											1
3	1	1	1	3	10	11				1	1											1
3	2	2	1	3	10	11				1	2											3	10
3	3	3	1	3	10	11				1	2											8	9
3	1		1	3	10	11				1	2											2	8
3	2		1	3	10	11				1	2											5	10
3	3		1	3	10	11				1	2											6	7
3	4		1	3	10	11				1	1											9
3	1		1	3	10	11				1	3											1	2	6
3	2		1	3	10	11				1	3											3	4	5
3	3		1	3	10	11				2		5					5
3	1		1	3	10	11				1	1											1
3	2		1	3	10	11				2		5					5
3	1		1	3	10	11				1	1											2
3	2		1	3	10	11				2		5					5
3	3		1	3	10	11				2		5					5
3	1		1	3	10	11				1	1											2
3	2		1	3	10	11				1	1											1
3	1		1	3	10	11				1	2											1	2
3	2		1	3	10	11				1	2											4	7
3	3		1	3	10	11				1	2											5	6
3	4		1	3	10	11				2		5					5
3	1		1	4	7	12				1	2											1	3
3	2		1	4	7	12				1	1											4
3	3		1	4	7	12				1	1											5
3	4		1	4	7	12				1	1											6
3	1		1	3	10	11				1	2											1	2
3	2		1	3	10	11				1	2											5	6
3	3		1	3	10	11				1	1											4
3	1		1	3	10	11				1	2											1	2
3	2		1	3	10	11				1	2											3	4
3	3		1	3	10	11				2		5					5
3	1		1	98	10	11				1	2											2	1
3	2		1	98	10	11				1	2											3	4
3	3		1	98	10	11				1	2											5	6
3	1		1	3	10	11				1	1											1
3	2		1	3	10	11				1	1											2
3	3		1	3	10	11				1	1											6
3	4		1	3	10	11				1	2											3	8
3	5		1	3	10	11				1	1											5
3	6		1	3	10	12				1	1											4
3	1		1	3	10	11				1	1											1
3	2		1	3	10	11				1	2											2	3
3	3		1	3	10	11				2		5					5
3	4		1	3	10	11				2		5					5
3	1		1	3	10	11				1	2											1	2
3	2		1	3	10	11				1	1											3
3	1		1	3	10	11				1	1											1
3	2		1	3	10	11				1	2											2	3
3	1		1	3	10	11				1	1											1
3	2		1	3	10	11				1	1											2
3	1		1	3	10	11				1	1											1
3	2		1	3	10	11				1	2											5	6
3	3		1	3	10	11				1	1											2
3	4		1	3	10	11				1	1											4
3	5		2	3		11				2		5					5
3	1		1	3	10	11				1	3											1	2	9
3	2		1	3	10	11				1	2											5	8
3	3		1	3	10	11				1	3											4	6	7
3	4		1	3	10	11				1	1											3
3	1		1	3	10	11				1	1											1
3	2		1	3	10	11				1	1											1
3	3		1	3	10	11				1	1											3
3	4		1	3	10	11				1	2											11	4
3	5		1	3	10	11				1	1											5
3	6		1	3	10	11				1	2											6	7
3	7		1	3	10	11				1	1											10
3	1		1	3	10	11				1	3											1	2	5
3	2		1	3	10	11				1	2											3	4
3	1		1	3	10	11				1	2											2	5
3	2		1	3	10	11				1	1											1
3	3		1	3	10	11				1	2											3	4
3	1		1	4	10	11				1	2											1	2
3	2		1	4	10	11				1	3											8	9	7
3	3		1	3	10	11				1	1											7
3	4		1	3	10	11				1	2											6	5
3	1		1	3	10	11				1	1											1
3	2		1	3	10	11				1	1											6
3	3		1	3	10	11				1	2											8	9
3	1		1	3	10	11				1	2											1	2
3	1		1	3	10	11				1	1											2
3	1		1	98	10	11				1	1											1
3	2		1	98	10	11				1	1											5
3	3		1	98	10	11				1	1											7
3	4		1	98	10	11				1	1											8
3	1		1	3	10	11				1	2											1	6
3	2		1	3	10	11				1	1											5
3	3		1	3	10	11				1	3											2	7	8
3	1		1	3	96	11				1	1											1
3	2		1	3	96	11				1	2											2	4
3	1		1	3	10	11				1	1											1
3	2		1	3	10	11				1	2											4	8
3	1		1	3	10	11				1	2											1	2
3	2		1	3	10	11				1	3											5	6	7
3	1		1	98	10	11				1	2											1	2
3	2		1	98	10	11				1	1											3
3	3		1	98	10	11				1	2											4	5
3	4		1	98	10	11				1	1											6
3	1		1	3	96	11				1	2											1	2
3	1		1	3	10	11				1	2											1	5
3	2		1	3	10	11				1	1											3
3	3		1	3	10	11				1	1											2
3	4		1	3	10	11				1	1											4
3	1		1	3	10	11				1	1											1
3	1		1	98	10	11				1	1											1
3	2		1	98	10	11				1	2											9	10
3	3		1	98	10	11				1	1											4
3	4		1	98	10	11				1	1											5
3	1		1	3	96	11				1	1											1
3	2		1	3	96	11				1	1											3
3	3		1	3	96	11				1	2											6	9
3	4		1	3	96	11				1	2											5	8
3	5		1	3	96	11				1	1											4
3	1		1	3	10	11				1	3											2	3	4
3	2		1	3	10	11				1	1											1
3	1		1	3	96	19				1	1											1
3	2		1	3	96	19				1	2											3	4
3	3		1	3	96	19				1	1											2
3	1		1	3	96	19				1	3											3	4	9
3	2		1	3	96	19				1	4											2	5	6	7
3	3		1	7	8	15				1	1											1
3	4		1	3	96	19				2		5					5
3	1		1	3	10	11				1	1											1
3	1		1	3	96	19				1	2											2	7
3	2		1	3	96	19				1	1											1
3	3		1	3	96	19				1	2											6	10
3	4		1	3	96	19				1	1											4
3	1		1	3	10	11				1	2											4	5
3	2		1	3	10	11				1	2											1	2
3	3		1	3	10	11				1	1											3
3	4		1	3	10	11				1	1											8
3	1		1	3	10	11				1	2											1	2
3	2		1	3	10	11				1	2											4	5
3	1		1	3	10	11				1	4											2	8	9	5
3	2		1	3	10	11				1	3											4	6	7
3	1		1	3	10	11				1	2											1	2
3	2		1	3	10	11				1	2											3	4
3	3		1	3	10	11				1	2											5	6
3	4		1	3	10	11				2		5					5
3	1		1	3	10	11				1	1											1
3	2		1	3	10	11				1	2											2	6
3	3		1	3	10	11				1	2											4	5
3	4		1	3	10	11				1	2											7	3
3	1		1	4	10	11				1	2											1	2
3	2		1	4	10	11				1	1											3
3	3		1	4	10	11				1	1											4
3	4		1	4	10	11				1	2											5	6
3	1		2	12		11				1	2											1	2
3	2		2	6		11				1	2											3	4
3	3		2	4		11				1	3											9	8	7
3	1		2	4		11				1	2											1	2
3	2		2	4		11				1	2											11	9
3	3		2	4		11				1	2											12	8
3	4		2	4		11				1	1											15
3	5		2	4		11				2		97							97
3	1		2	4		11				1	2											1	3
3	2		2	4		11				1	2											2	4
3	1		2	3		11				1	2											1	2
3	2		2	3		11				1	2											3	7
3	3		2	3		11				1	2											4	6
3	1		1	4	12	11				1	1											3
3	2		1	4	12	11				1	2											4	6
3	3		1	4	12	11				1	2											1	2
3	4		1	4	12	11				2		5					5
3	1		1	3	10	11				1	1											1
3	2		1	3	10	11				1	1											2
3	3		1	3	10	11				1	1											3
3	4		1	3	10	11				1	1											4
3	5		1	3	10	11				1	1											5
3	6		1	3	10	11				1	1											6
3	7		1	3	10	11				1	2											7	8
3	1		1	3	2	11				1	1											1
3	1		1	4	10	11				1	1											1
3	2		1	4	10	11				1	1											2
3	3		1	4	10	11				1	1											3
3	4		1	4	10	11				2		5					5
3	1		1	6	98	11				1	2											1	6
3	2		1	6	98	11				1	2											4	4
3	3		1	6	98	11				1	1											5
3	4		1	6	98	11				2		5					5
3	1		1	3	2	11				1	2											1	2
3	2		1	3	2	11				1	2											6	4
3	3		1	3	2	11				1	2											5	7
3	4		1	3	2	11				1	1											3
3	1		2	3		11				1	2											4	5
3	2		2	3		11				1	2											1	2
3	3		2	3		11				1	2											6	7
3	1		1	3	10	11				1	2											1	5
3	2		1	3	10	11				1	2											3	4
3	1		1	3	10	11				1	2											1	2
3	1		1	6	12	11				1	2											1	2
3	2		1	6	12	11				1	2											3	4
3	1		2	3		11				1	2											1	3
3	2		2	3		11				1	2											2	5
3	1		1	3	10	11				1	2											1	2
3	2		1	3	10	11				1	2											3	4
3	1		1	4	12	11				1	1											2
3	2		1	4	12	11				1	2											3	4
3	1		1	6	10	11				1	3											1	2	3
3	2		1	6	10	11				2		5					5
3	3		1	95	7	11				2		5					5
3	1		1	3	10	11				1	1											1
3	2		1	3	10	11				1	1											2
3	3		1	3	10	11				1	1											6
3	4		1	3	10	11				1	2											5	7
3	1		1	3	10	11				1	1											1
3	2		1	3	10	11				1	2											2	6
3	3		1	3	10	11				1	1											3
3	4		1	3	10	11				1	2											4	5
3	5		1	3	10	11				1	1											7
3	1		1	3	96	19				1	2											1	3
3	1		1	3	96	19				1	2											6	8
3	2		1	3	96	19				1	1											3
3	3		1	3	96	19				1	2											4	5
3	4		1	3	96	19				1	1											1
3	1	1	2	4		11				1	2											1	2
3	2	2	2	4		11				1	1											3
3	3	3	2	4		11				2		96						96			members at school
3	1		1	3	10	11				1	2											1	2
3	2		1	3	10	11				1	2											4	7
3	3		1	3	10	11				1	2											5	8
3	4		1	3	10	11				1	2											3	6
3	1		1	3	10	11				1	1											1
3	1		1	98	10	11				1	2											1	2
3	1		1	3	10	11				1	2											2	9
3	2		1	3	10	11				1	3											6	7	8
3	3		1	3	10	11				1	3											3	4	5
3	1		1	3	10	11				1	1											1
3	2		1	3	10	11				1	2											2	3
3	1		1	3	10	11				1	2											2	7
3	2		1	3	10	11				1	2											3	4
3	3		1	3	10	11				1	2											5	6
3	1		1	3	10	11				1	1											1
3	2		1	3	10	11				1	2											2	3
3	1	1	1	3	10	11				1	2											1	2
3	2	2	1	3	10	11				1	1											5
3	3	3	1	3	10	11				1	2											4	9
3	4	4	1	3	10	11				2		96						96			owner left
3	5	5	1	3	10	11				2		96						96			owner not around
3	1		1	5	10	11				1	2											5	8
3	2		1	5	10	11				1	1											7
3	3		1	5	10	11				1	2											3	6
3	4		1	5	10	11				1	2											1	2
3	1		2	3		11				1	1											1
3	2		2	3		11				1	2											2	3
3	1		1	3	10	11				1	2											1	2
3	2		1	3	10	11				1	3											3	4	5
3	1		1	3	11	11				1	1											1
3	2		1	3	11	11				1	2											2	7
3	3		1	3	11	11				1	2											8	9
3	4		1	3	11	11				1	1											3
3	1		1	3	10	11				1	2											1	6
3	2		1	3	10	11				1	1											5
3	3		1	3	10	11				1	1											4
3	4		1	3	10	11				1	1											7
3	1		1	3	10	11				1	1											1
3	1		1	2	96	19				1	2											1	2
3	2		1	2	96	19				1	2											3	4
3	1		1	3	11	11				1	2											9	2
3	2		1	3	11	11				1	2											7	5
3	3		1	3	11	11				1	2											8	6
3	4		1	3	11	11				1	1											3
3	5		1	3	11	11				1	1											4
3	6		1	3	11	11				1	1											1
3	1		1	3	11	11				1	2											1	2
3	2		1	3	11	11				1	2											3	5
3	3		1	3	11	11				1	1											5
3	1		1	3	10	11				1	2											1	2
3	2		1	3	10	11				1	2											3	10
3	3		1	3	10	11				1	1											4
3	4		1	3	10	11				1	2											5	6
3	5		1	3	10	11				1	2											7	8
3	6		1	7	8	12				1	1											8
3	1		1	2	96	19				1	2											1	3
3	2		1	2	96	19				1	2											2	4
3	1		1	2	96	19				1	2											1	2
3	1		1	3	10	11				1	1											1
3	2		1	3	10	11				1	2											6	5
3	3		1	3	10	11				1	1											3
3	4		1	3	10	11				1	1											4
3	5		1	98	2	11				2		4				4
3	1		1	2	96	19				1	1											2
3	2		1	2	96	19				1	1											3
3	3		1	2	96	19				1	1											1
3	1	1	1	3	10	11				1	1											1
3	2	2	1	3	10	11				1	1											2
3	3	3	1	3	10	11				1	1											4
3	4	4	1	3	10	11				1	1											6
3	5	5	1	3	10	11				1	1											7
3	1		1	2	96	19				1	1											1
3	1		1	2	96	19				1	1											5
3	2		1	2	96	19				1	2											3	4
3	3		1	2	96	19				1	1											1
3	1		1	3	10	11				1	2											6	5
3	2		1	3	10	11				1	1											2
3	3		1	98	7	11				1	1											9
3	1		1	3	11	11				1	2											1	2
3	2		1	3	11	11				1	1											3
3	1		1	3	10	11				1	2											2	10
3	2		1	3	10	11				1	1											5
3	3		1	3	10	11				1	1											6
3	4		1	3	10	11				1	1											1
3	5		1	3	10	11				1	1											7
3	6		1	3	10	11				1	1											12
3	7		1	98	11	11				2		4				4
3	8		1	98	11	11				2		4				4
3	1		1	2	11	19				1	1											12
3	2		1	2	11	19				1	2											10	5
3	3		1	2	11	19				1	1											4
3	4		1	2	11	19				2		5					5
3	5		1	2	11	19				1	1											1
3	6		1	2	11	19				1	4											2	7	9	13
3	1		1	3	11	11				1	1											1
3	2		1	3	11	11				1	1											2
3	1		1	2	11	19				1	1											1
3	1		1	3	11	11				1	2											1	5
3	2		1	3	11	11				1	2											2	6
3	3		1	3	11	11				1	3											3	4	7
3	1		1	3	10	11				1	1											1
3	2		1	3	10	11				1	2											2	7
3	3		1	3	10	11				1	1											5
3	4		1	3	10	11				1	1											4
3	5		1	3	10	11				1	1											6
3	6		1	3	10	11				1	2											3	8
3	1		1	98	10	11				1	2											1	2
3	2		1	98	10	11				1	1											4
3	3		1	98	10	11				1	1											3
3	4		1	98	10	11				1	1											5
3	5		1	98	10	11				1	1											6
3	1		1	98	10	11				1	2											1	2
3	2		1	98	10	11				1	1											3
3	1		1	3	11	11				1	2											2	8
3	2		1	3	11	11				1	2											4	5
3	1		1	3	10	11				1	3											1	2	7
3	2		1	3	10	11				1	3											3	4	5
3	1		1	98	10	11				1	1											3
3	2		1	98	10	11				1	2											4	5
3	3		1	98	10	11				1	3											6	7	5
3	1		1	98	10	11				1	1											1
3	2		1	98	10	11				1	1											2
3	3		1	98	10	11				1	2											4	6
3	4		1	98	10	11				1	1											5
3	1		1	98	10	11				1	1											1
3	2		1	98	10	11				1	1											3
3	3		1	98	10	11				1	1											2
3	1		1	3	10	11				1	3											2	3	4
3	2		1	3	10	11				1	1											1
3	1		1	3	10	11				1	1											1
3	2		1	3	10	11				1	2											2	8
3	3		1	3	10	11				1	2											4	5
3	1		1	4	12	11				1	1											1
3	2		1	4	12	11				1	1											2
3	3		1	4	12	11				1	1											3
3	4		1	4	12	11				1	1											6
3	5		1	4	12	11				1	1											7
3	1		1	4	10	11				1	1											1
3	2		1	4	10	11				1	1											2
3	3		1	4	10	11				1	1											3
3	4		1	4	10	11				1	1											4
3	1		2	3		11				1	2											1	6
3	2		2	3		11				1	1											2
3	1		1	3	2	11				1	1											1
3	2		1	3	2	11				1	2											2	3
3	3		1	3	2	11				1	2											3	4
3	1		2	4		11				1	3											1	6	8
3	2		2	4		11				1	3											3	4	7
3	1		1	3	10	11				1	2											1	2
3	2		1	3	10	11				1	1											3
3	3		1	3	10	11				1	2											4	7
3	4		1	3	10	11				1	1											6
3	5		1	3	10	11				1	1											5
3	1		1	3	10	11				1	3											1	2	8
3	2		1	3	10	11				1	2											3	5
3	1		1	3	10	11				1	2											1	5
3	2		1	3	10	11				1	2											2	6
3	3		1	3	10	11				1	2											3	4
3	1		1	3	10	11				1	2											1	2
3	2		1	3	10	11				1	3											9	8	6
3	3		1	3	10	11				1	1											4
3	1		1	3	10	11				1	2											1	2
3	2		1	3	10	11				1	3											1	3	3
3	3		1	3	10	11				1	3											6	7	8
3	4		1	3	10	11				1	1											4
3	1		1	3	10	11				1	1											1
3	2		1	3	10	11				1	1											3
3	3		1	3	10	11				1	2											6	7
3	4		1	3	10	11				2		5					5
3	1		1	3	10	11				1	1											1
3	2		1	3	10	11				1	1											3
3	3		1	3	10	11				1	1											4
3	4		1	3	10	11				1	1											6
3	1		1	3	10	11				1	1											1
3	2		1	3	10	11				1	1											5
3	3		1	3	10	11				1	3											2	3	4
3	1		2	4		11				1	3											1	2	7
3	2		2	4		11				1	2											3	6
3	3		2	4		11				1	2											4	5
3	1		2	4		11				1	2											1	3
3	2		2	4		11				1	2											2	4
3	1		2	4		11				1	2											1	2
3	2		2	4		11				1	2											3	6
3	3		2	4		11				1	2											4	5
3	1		2	4		11				1	3											1	2	5
3	2		2	4		11				1	2											3	4
3	1		1	3	10	11				1	1											1
3	2		1	3	10	11				1	2											3	5
3	1		1	3	10	11				1	3											1	2	4
3	2		1	3	10	11				2		5					5
3	1		1	4	12	11				1	1											1
3	2		1	4	12	11				1	1											2
3	3		1	4	12	11				1	1											3
3	4		1	4	12	11				1	3											4	11	10
3	5		1	4	12	11				1	1											5
3	6		1	4	12	11				1	3											6	8	12
3	7		1	4	12	11				1	1											9
3	1		1	3	2	11				1	2											1	2
3	2		1	3	2	11				1	2											7	12
3	3		1	3	2	11				1	2											8	9
3	4		1	3	2	11				1	1											3
3	1		1	5	10	11				1	1											1
3	2		1	5	10	11				1	2											4	7
3	3		1	5	10	11				1	2											2	6
3	4		1	5	10	11				1	1											3
3	5		1	5	10	11				1	1											3
3	1		1	3	10	11				1	2											3	4
3	2		1	3	10	11				1	4											2	7	6	8
3	3		1	3	10	11				1	2											1	5
3	4		1	3	10	11				2		5					5
3	1		1	3	2	11				1	2											3	4
3	2		1	3	2	11				1	3											2	12	13
3	3		1	3	2	11				1	3											6	7	10
3	4		1	3	2	11				1	3											8	9	11
3	5		1	3	2	11				1	1											5
3	6		1	3	2	11				1	1											1
3	1		1	3	7	15				1	1											2
3	1		2	3		11				1	2											1	6
3	2		2	3		11				1	3											2	3	5
3	1		1	3	10	11				1	2											1	9
3	2		1	3	10	11				1	2											6	7
3	3		1	3	10	11				1	1											5
3	1		1	3	96	11				1	1											1
3	2		1	3	96	11				1	2											2	10
3	3		1	3	96	11				1	2											7	9
3	1		1	3	96	11				1	1											1
3	2		1	3	96	11				1	2											2	10
3	3		1	3	96	11				1	2											7	9
3	1		1	2	10	11				1	1											1
3	2		1	3	10	11				1	2											3	4
3	1		1	98	10	11				1	1											1
3	2		1	98	10	11				1	1											2
3	1		1	3	10	11				1	1											1
3	1		1	3	11	11				1	2											1	2
3	2		1	3	11	11				1	3											3	6	10
3	3		1	3	11	11				1	1											7
3	4		1	3	11	11				1	2											8	9
3	1		1	3	2	11				1	2											5	6
3	2		1	3	2	11				1	2											7	8
3	3		1	3	2	11				1	2											2	10
3	4		1	3	2	11				1	2											4	9
3	5		1	3	2	11				1	1											3
3	1		1	4	10	11				1	1											1
3	2		1	4	10	11				1	2											7	9
3	3		1	4	10	11				1	1											2
3	4		1	4	10	11				1	1											4
3	1		2	3		11				1	1											1
3	1		1	3	2	11				1	3											1	4	7
3	2		1	3	2	11				1	4											3	5	4	8
3	3		1	3	2	11				1	1											2
3	1		1	3	12	11				1	2											1	6
3	2		1	3	12	11				1	2											4	5
3	3		1	3	12	11				1	1											3
3	1		1	3	10	11				1	2											2	4
3	2		1	3	10	11				1	1											1
3	1		2	3		11				1	3											1	2	3
3	1		1	3	2	11				1	2											1	4
3	2		1	3	2	11				1	2											2	3
3	1		2	3		15				1	2											1	2
3	2		2	3		15				1	3											3	4	5
3	1		1	3	2	11				1	3											3	4	5
3	2		1	3	2	11				1	3											2	6	7
3	1		1	4	12	11				1	1											1
3	2		1	4	12	11				1	1											2
3	1		1	98	10	11				1	3											5	4	1
3	2		1	98	10	11				1	2											2	3
3	1		1	98	10	11				1	1											2
3	1		1	3	10	11				1	1											1
3	2		1	3	10	11				1	1											2
3	3		1	3	10	11				1	1											4
3	4		1	3	10	11				1	1											3
3	1		1	3	96	11				1	1											1
3	2		1	3	96	11				1	2											2	6
3	3		1	3	96	11				1	3											3	4	5
3	1		2	4		11				1	3											1	4	3
3	2		2	4		11				1	1											2
3	3		2	4		11				1	1											5
3	1		2	4		11				1	2											1	2
3	2		2	4		11				1	2											3	4
3	3		2	4		11				1	3											5	6	7
3	1		1	3	11	11				1	1											1
3	2		1	3	11	11				1	2											5	6
3	3		1	3	11	11				1	1											4
3	4		1	3	11	11				1	1											8
3	5		1	3	11	11				2		96						96			no one to use
3	1		1	4	10	11				1	2											2	11
3	2		1	4	10	11				1	1											5
3	3		1	4	10	11				1	1											3
3	4		1	4	10	11				1	2											8	10
3	5		1	4	10	11				1	1											4
3	6		1	4	10	11				1	2											6	7
3	1		1	2	96	19				1	1											5
3	2		1	2	96	19				1	2											10	8
3	3		1	2	96	19				1	1											5
3	4		1	2	96	19				1	1											9
3	5		1	2	96	19				1	2											1	2
3	1		1	4	10	11				1	1											1
3	2		1	4	10	11				1	1											2
3	3		1	4	10	11				1	1											3
3	4		1	98	11	11				2		4				4
3	5		1	98	11	11				2		4				4
3	1	1	1	3	11	19				1	2											2	5
3	2	2	1	3	11	19				1	2											4	6
3	3	3	1	3	11	19				1	1											3
3	1	1	1	3	11	19				1	2											2	7
3	2	2	1	3	11	19				1	1											1
3	3	3	1	3	11	19				1	2											4	5
3	4	4	1	3	11	19				1	1											3
